# Supplementary material for: Mild traumatic brain injury is associated with dysregulated neural network functioning in children and adolescents
Source: Brain Commun. 2021 Mar 17;3(2):fcab044. doi: 10.1093/braincomms/fcab044 (PMC8176148; doi:10.1093/braincomms/fcab044)
Supplement: fcab044_Supplementary_Data [file fcab044_supplementary_data.zip]

Archive with 2 entries (2 files):
- connection_annot.csv
- Supplementary_Material.docx
