# Supplementary material for: Mild traumatic brain injury is associated with dysregulated neural network functioning in children and adolescents
Source: Brain Commun. 2021 Mar 17;3(2):fcab044. doi: 10.1093/braincomms/fcab044 (PMC8176148; doi:10.1093/braincomms/fcab044)
Supplement: fcab044_Supplementary_Data [file fcab044_supplementary_data.zip › connection_annot.csv]

connection_id	connection_name
1_2	Precentral_L: Precentral_R
1_3	Precentral_L: Frontal_Sup_L
2_3	Precentral_R: Frontal_Sup_L
1_4	Precentral_L: Frontal_Sup_R
2_4	Precentral_R: Frontal_Sup_R
3_4	Frontal_Sup_L: Frontal_Sup_R
1_5	Precentral_L: Frontal_Sup_Orb_L
2_5	Precentral_R: Frontal_Sup_Orb_L
3_5	Frontal_Sup_L: Frontal_Sup_Orb_L
4_5	Frontal_Sup_R: Frontal_Sup_Orb_L
1_6	Precentral_L: Frontal_Sup_Orb_R
2_6	Precentral_R: Frontal_Sup_Orb_R
3_6	Frontal_Sup_L: Frontal_Sup_Orb_R
4_6	Frontal_Sup_R: Frontal_Sup_Orb_R
5_6	Frontal_Sup_Orb_L: Frontal_Sup_Orb_R
1_7	Precentral_L: Frontal_Mid_L
2_7	Precentral_R: Frontal_Mid_L
3_7	Frontal_Sup_L: Frontal_Mid_L
4_7	Frontal_Sup_R: Frontal_Mid_L
5_7	Frontal_Sup_Orb_L: Frontal_Mid_L
6_7	Frontal_Sup_Orb_R: Frontal_Mid_L
1_8	Precentral_L: Frontal_Mid_R
2_8	Precentral_R: Frontal_Mid_R
3_8	Frontal_Sup_L: Frontal_Mid_R
4_8	Frontal_Sup_R: Frontal_Mid_R
5_8	Frontal_Sup_Orb_L: Frontal_Mid_R
6_8	Frontal_Sup_Orb_R: Frontal_Mid_R
7_8	Frontal_Mid_L: Frontal_Mid_R
1_9	Precentral_L: Frontal_Mid_Orb_L
2_9	Precentral_R: Frontal_Mid_Orb_L
3_9	Frontal_Sup_L: Frontal_Mid_Orb_L
4_9	Frontal_Sup_R: Frontal_Mid_Orb_L
5_9	Frontal_Sup_Orb_L: Frontal_Mid_Orb_L
6_9	Frontal_Sup_Orb_R: Frontal_Mid_Orb_L
7_9	Frontal_Mid_L: Frontal_Mid_Orb_L
8_9	Frontal_Mid_R: Frontal_Mid_Orb_L
1_10	Precentral_L: Frontal_Mid_Orb_R
2_10	Precentral_R: Frontal_Mid_Orb_R
3_10	Frontal_Sup_L: Frontal_Mid_Orb_R
4_10	Frontal_Sup_R: Frontal_Mid_Orb_R
5_10	Frontal_Sup_Orb_L: Frontal_Mid_Orb_R
6_10	Frontal_Sup_Orb_R: Frontal_Mid_Orb_R
7_10	Frontal_Mid_L: Frontal_Mid_Orb_R
8_10	Frontal_Mid_R: Frontal_Mid_Orb_R
9_10	Frontal_Mid_Orb_L: Frontal_Mid_Orb_R
1_11	Precentral_L: Frontal_Inf_Oper_L
2_11	Precentral_R: Frontal_Inf_Oper_L
3_11	Frontal_Sup_L: Frontal_Inf_Oper_L
4_11	Frontal_Sup_R: Frontal_Inf_Oper_L
5_11	Frontal_Sup_Orb_L: Frontal_Inf_Oper_L
6_11	Frontal_Sup_Orb_R: Frontal_Inf_Oper_L
7_11	Frontal_Mid_L: Frontal_Inf_Oper_L
8_11	Frontal_Mid_R: Frontal_Inf_Oper_L
9_11	Frontal_Mid_Orb_L: Frontal_Inf_Oper_L
10_11	Frontal_Mid_Orb_R: Frontal_Inf_Oper_L
1_12	Precentral_L: Frontal_Inf_Oper_R
2_12	Precentral_R: Frontal_Inf_Oper_R
3_12	Frontal_Sup_L: Frontal_Inf_Oper_R
4_12	Frontal_Sup_R: Frontal_Inf_Oper_R
5_12	Frontal_Sup_Orb_L: Frontal_Inf_Oper_R
6_12	Frontal_Sup_Orb_R: Frontal_Inf_Oper_R
7_12	Frontal_Mid_L: Frontal_Inf_Oper_R
8_12	Frontal_Mid_R: Frontal_Inf_Oper_R
9_12	Frontal_Mid_Orb_L: Frontal_Inf_Oper_R
10_12	Frontal_Mid_Orb_R: Frontal_Inf_Oper_R
11_12	Frontal_Inf_Oper_L: Frontal_Inf_Oper_R
1_13	Precentral_L: Frontal_Inf_Tri_L
2_13	Precentral_R: Frontal_Inf_Tri_L
3_13	Frontal_Sup_L: Frontal_Inf_Tri_L
4_13	Frontal_Sup_R: Frontal_Inf_Tri_L
5_13	Frontal_Sup_Orb_L: Frontal_Inf_Tri_L
6_13	Frontal_Sup_Orb_R: Frontal_Inf_Tri_L
7_13	Frontal_Mid_L: Frontal_Inf_Tri_L
8_13	Frontal_Mid_R: Frontal_Inf_Tri_L
9_13	Frontal_Mid_Orb_L: Frontal_Inf_Tri_L
10_13	Frontal_Mid_Orb_R: Frontal_Inf_Tri_L
11_13	Frontal_Inf_Oper_L: Frontal_Inf_Tri_L
12_13	Frontal_Inf_Oper_R: Frontal_Inf_Tri_L
1_14	Precentral_L: Frontal_Inf_Tri_R
2_14	Precentral_R: Frontal_Inf_Tri_R
3_14	Frontal_Sup_L: Frontal_Inf_Tri_R
4_14	Frontal_Sup_R: Frontal_Inf_Tri_R
5_14	Frontal_Sup_Orb_L: Frontal_Inf_Tri_R
6_14	Frontal_Sup_Orb_R: Frontal_Inf_Tri_R
7_14	Frontal_Mid_L: Frontal_Inf_Tri_R
8_14	Frontal_Mid_R: Frontal_Inf_Tri_R
9_14	Frontal_Mid_Orb_L: Frontal_Inf_Tri_R
10_14	Frontal_Mid_Orb_R: Frontal_Inf_Tri_R
11_14	Frontal_Inf_Oper_L: Frontal_Inf_Tri_R
12_14	Frontal_Inf_Oper_R: Frontal_Inf_Tri_R
13_14	Frontal_Inf_Tri_L: Frontal_Inf_Tri_R
1_15	Precentral_L: Frontal_Inf_Orb_L
2_15	Precentral_R: Frontal_Inf_Orb_L
3_15	Frontal_Sup_L: Frontal_Inf_Orb_L
4_15	Frontal_Sup_R: Frontal_Inf_Orb_L
5_15	Frontal_Sup_Orb_L: Frontal_Inf_Orb_L
6_15	Frontal_Sup_Orb_R: Frontal_Inf_Orb_L
7_15	Frontal_Mid_L: Frontal_Inf_Orb_L
8_15	Frontal_Mid_R: Frontal_Inf_Orb_L
9_15	Frontal_Mid_Orb_L: Frontal_Inf_Orb_L
10_15	Frontal_Mid_Orb_R: Frontal_Inf_Orb_L
11_15	Frontal_Inf_Oper_L: Frontal_Inf_Orb_L
12_15	Frontal_Inf_Oper_R: Frontal_Inf_Orb_L
13_15	Frontal_Inf_Tri_L: Frontal_Inf_Orb_L
14_15	Frontal_Inf_Tri_R: Frontal_Inf_Orb_L
1_16	Precentral_L: Frontal_Inf_Orb_R
2_16	Precentral_R: Frontal_Inf_Orb_R
3_16	Frontal_Sup_L: Frontal_Inf_Orb_R
4_16	Frontal_Sup_R: Frontal_Inf_Orb_R
5_16	Frontal_Sup_Orb_L: Frontal_Inf_Orb_R
6_16	Frontal_Sup_Orb_R: Frontal_Inf_Orb_R
7_16	Frontal_Mid_L: Frontal_Inf_Orb_R
8_16	Frontal_Mid_R: Frontal_Inf_Orb_R
9_16	Frontal_Mid_Orb_L: Frontal_Inf_Orb_R
10_16	Frontal_Mid_Orb_R: Frontal_Inf_Orb_R
11_16	Frontal_Inf_Oper_L: Frontal_Inf_Orb_R
12_16	Frontal_Inf_Oper_R: Frontal_Inf_Orb_R
13_16	Frontal_Inf_Tri_L: Frontal_Inf_Orb_R
14_16	Frontal_Inf_Tri_R: Frontal_Inf_Orb_R
15_16	Frontal_Inf_Orb_L: Frontal_Inf_Orb_R
1_17	Precentral_L: Rolandic_Oper_L
2_17	Precentral_R: Rolandic_Oper_L
3_17	Frontal_Sup_L: Rolandic_Oper_L
4_17	Frontal_Sup_R: Rolandic_Oper_L
5_17	Frontal_Sup_Orb_L: Rolandic_Oper_L
6_17	Frontal_Sup_Orb_R: Rolandic_Oper_L
7_17	Frontal_Mid_L: Rolandic_Oper_L
8_17	Frontal_Mid_R: Rolandic_Oper_L
9_17	Frontal_Mid_Orb_L: Rolandic_Oper_L
10_17	Frontal_Mid_Orb_R: Rolandic_Oper_L
11_17	Frontal_Inf_Oper_L: Rolandic_Oper_L
12_17	Frontal_Inf_Oper_R: Rolandic_Oper_L
13_17	Frontal_Inf_Tri_L: Rolandic_Oper_L
14_17	Frontal_Inf_Tri_R: Rolandic_Oper_L
15_17	Frontal_Inf_Orb_L: Rolandic_Oper_L
16_17	Frontal_Inf_Orb_R: Rolandic_Oper_L
1_18	Precentral_L: Rolandic_Oper_R
2_18	Precentral_R: Rolandic_Oper_R
3_18	Frontal_Sup_L: Rolandic_Oper_R
4_18	Frontal_Sup_R: Rolandic_Oper_R
5_18	Frontal_Sup_Orb_L: Rolandic_Oper_R
6_18	Frontal_Sup_Orb_R: Rolandic_Oper_R
7_18	Frontal_Mid_L: Rolandic_Oper_R
8_18	Frontal_Mid_R: Rolandic_Oper_R
9_18	Frontal_Mid_Orb_L: Rolandic_Oper_R
10_18	Frontal_Mid_Orb_R: Rolandic_Oper_R
11_18	Frontal_Inf_Oper_L: Rolandic_Oper_R
12_18	Frontal_Inf_Oper_R: Rolandic_Oper_R
13_18	Frontal_Inf_Tri_L: Rolandic_Oper_R
14_18	Frontal_Inf_Tri_R: Rolandic_Oper_R
15_18	Frontal_Inf_Orb_L: Rolandic_Oper_R
16_18	Frontal_Inf_Orb_R: Rolandic_Oper_R
17_18	Rolandic_Oper_L: Rolandic_Oper_R
1_19	Precentral_L: Supp_Motor_Area_L
2_19	Precentral_R: Supp_Motor_Area_L
3_19	Frontal_Sup_L: Supp_Motor_Area_L
4_19	Frontal_Sup_R: Supp_Motor_Area_L
5_19	Frontal_Sup_Orb_L: Supp_Motor_Area_L
6_19	Frontal_Sup_Orb_R: Supp_Motor_Area_L
7_19	Frontal_Mid_L: Supp_Motor_Area_L
8_19	Frontal_Mid_R: Supp_Motor_Area_L
9_19	Frontal_Mid_Orb_L: Supp_Motor_Area_L
10_19	Frontal_Mid_Orb_R: Supp_Motor_Area_L
11_19	Frontal_Inf_Oper_L: Supp_Motor_Area_L
12_19	Frontal_Inf_Oper_R: Supp_Motor_Area_L
13_19	Frontal_Inf_Tri_L: Supp_Motor_Area_L
14_19	Frontal_Inf_Tri_R: Supp_Motor_Area_L
15_19	Frontal_Inf_Orb_L: Supp_Motor_Area_L
16_19	Frontal_Inf_Orb_R: Supp_Motor_Area_L
17_19	Rolandic_Oper_L: Supp_Motor_Area_L
18_19	Rolandic_Oper_R: Supp_Motor_Area_L
1_20	Precentral_L: Supp_Motor_Area_R
2_20	Precentral_R: Supp_Motor_Area_R
3_20	Frontal_Sup_L: Supp_Motor_Area_R
4_20	Frontal_Sup_R: Supp_Motor_Area_R
5_20	Frontal_Sup_Orb_L: Supp_Motor_Area_R
6_20	Frontal_Sup_Orb_R: Supp_Motor_Area_R
7_20	Frontal_Mid_L: Supp_Motor_Area_R
8_20	Frontal_Mid_R: Supp_Motor_Area_R
9_20	Frontal_Mid_Orb_L: Supp_Motor_Area_R
10_20	Frontal_Mid_Orb_R: Supp_Motor_Area_R
11_20	Frontal_Inf_Oper_L: Supp_Motor_Area_R
12_20	Frontal_Inf_Oper_R: Supp_Motor_Area_R
13_20	Frontal_Inf_Tri_L: Supp_Motor_Area_R
14_20	Frontal_Inf_Tri_R: Supp_Motor_Area_R
15_20	Frontal_Inf_Orb_L: Supp_Motor_Area_R
16_20	Frontal_Inf_Orb_R: Supp_Motor_Area_R
17_20	Rolandic_Oper_L: Supp_Motor_Area_R
18_20	Rolandic_Oper_R: Supp_Motor_Area_R
19_20	Supp_Motor_Area_L: Supp_Motor_Area_R
1_21	Precentral_L: Olfactory_L
2_21	Precentral_R: Olfactory_L
3_21	Frontal_Sup_L: Olfactory_L
4_21	Frontal_Sup_R: Olfactory_L
5_21	Frontal_Sup_Orb_L: Olfactory_L
6_21	Frontal_Sup_Orb_R: Olfactory_L
7_21	Frontal_Mid_L: Olfactory_L
8_21	Frontal_Mid_R: Olfactory_L
9_21	Frontal_Mid_Orb_L: Olfactory_L
10_21	Frontal_Mid_Orb_R: Olfactory_L
11_21	Frontal_Inf_Oper_L: Olfactory_L
12_21	Frontal_Inf_Oper_R: Olfactory_L
13_21	Frontal_Inf_Tri_L: Olfactory_L
14_21	Frontal_Inf_Tri_R: Olfactory_L
15_21	Frontal_Inf_Orb_L: Olfactory_L
16_21	Frontal_Inf_Orb_R: Olfactory_L
17_21	Rolandic_Oper_L: Olfactory_L
18_21	Rolandic_Oper_R: Olfactory_L
19_21	Supp_Motor_Area_L: Olfactory_L
20_21	Supp_Motor_Area_R: Olfactory_L
1_22	Precentral_L: Olfactory_R
2_22	Precentral_R: Olfactory_R
3_22	Frontal_Sup_L: Olfactory_R
4_22	Frontal_Sup_R: Olfactory_R
5_22	Frontal_Sup_Orb_L: Olfactory_R
6_22	Frontal_Sup_Orb_R: Olfactory_R
7_22	Frontal_Mid_L: Olfactory_R
8_22	Frontal_Mid_R: Olfactory_R
9_22	Frontal_Mid_Orb_L: Olfactory_R
10_22	Frontal_Mid_Orb_R: Olfactory_R
11_22	Frontal_Inf_Oper_L: Olfactory_R
12_22	Frontal_Inf_Oper_R: Olfactory_R
13_22	Frontal_Inf_Tri_L: Olfactory_R
14_22	Frontal_Inf_Tri_R: Olfactory_R
15_22	Frontal_Inf_Orb_L: Olfactory_R
16_22	Frontal_Inf_Orb_R: Olfactory_R
17_22	Rolandic_Oper_L: Olfactory_R
18_22	Rolandic_Oper_R: Olfactory_R
19_22	Supp_Motor_Area_L: Olfactory_R
20_22	Supp_Motor_Area_R: Olfactory_R
21_22	Olfactory_L: Olfactory_R
1_23	Precentral_L: Frontal_Sup_Medial_L
2_23	Precentral_R: Frontal_Sup_Medial_L
3_23	Frontal_Sup_L: Frontal_Sup_Medial_L
4_23	Frontal_Sup_R: Frontal_Sup_Medial_L
5_23	Frontal_Sup_Orb_L: Frontal_Sup_Medial_L
6_23	Frontal_Sup_Orb_R: Frontal_Sup_Medial_L
7_23	Frontal_Mid_L: Frontal_Sup_Medial_L
8_23	Frontal_Mid_R: Frontal_Sup_Medial_L
9_23	Frontal_Mid_Orb_L: Frontal_Sup_Medial_L
10_23	Frontal_Mid_Orb_R: Frontal_Sup_Medial_L
11_23	Frontal_Inf_Oper_L: Frontal_Sup_Medial_L
12_23	Frontal_Inf_Oper_R: Frontal_Sup_Medial_L
13_23	Frontal_Inf_Tri_L: Frontal_Sup_Medial_L
14_23	Frontal_Inf_Tri_R: Frontal_Sup_Medial_L
15_23	Frontal_Inf_Orb_L: Frontal_Sup_Medial_L
16_23	Frontal_Inf_Orb_R: Frontal_Sup_Medial_L
17_23	Rolandic_Oper_L: Frontal_Sup_Medial_L
18_23	Rolandic_Oper_R: Frontal_Sup_Medial_L
19_23	Supp_Motor_Area_L: Frontal_Sup_Medial_L
20_23	Supp_Motor_Area_R: Frontal_Sup_Medial_L
21_23	Olfactory_L: Frontal_Sup_Medial_L
22_23	Olfactory_R: Frontal_Sup_Medial_L
1_24	Precentral_L: Frontal_Sup_Medial_R
2_24	Precentral_R: Frontal_Sup_Medial_R
3_24	Frontal_Sup_L: Frontal_Sup_Medial_R
4_24	Frontal_Sup_R: Frontal_Sup_Medial_R
5_24	Frontal_Sup_Orb_L: Frontal_Sup_Medial_R
6_24	Frontal_Sup_Orb_R: Frontal_Sup_Medial_R
7_24	Frontal_Mid_L: Frontal_Sup_Medial_R
8_24	Frontal_Mid_R: Frontal_Sup_Medial_R
9_24	Frontal_Mid_Orb_L: Frontal_Sup_Medial_R
10_24	Frontal_Mid_Orb_R: Frontal_Sup_Medial_R
11_24	Frontal_Inf_Oper_L: Frontal_Sup_Medial_R
12_24	Frontal_Inf_Oper_R: Frontal_Sup_Medial_R
13_24	Frontal_Inf_Tri_L: Frontal_Sup_Medial_R
14_24	Frontal_Inf_Tri_R: Frontal_Sup_Medial_R
15_24	Frontal_Inf_Orb_L: Frontal_Sup_Medial_R
16_24	Frontal_Inf_Orb_R: Frontal_Sup_Medial_R
17_24	Rolandic_Oper_L: Frontal_Sup_Medial_R
18_24	Rolandic_Oper_R: Frontal_Sup_Medial_R
19_24	Supp_Motor_Area_L: Frontal_Sup_Medial_R
20_24	Supp_Motor_Area_R: Frontal_Sup_Medial_R
21_24	Olfactory_L: Frontal_Sup_Medial_R
22_24	Olfactory_R: Frontal_Sup_Medial_R
23_24	Frontal_Sup_Medial_L: Frontal_Sup_Medial_R
1_25	Precentral_L: Frontal_Med_Orb_L
2_25	Precentral_R: Frontal_Med_Orb_L
3_25	Frontal_Sup_L: Frontal_Med_Orb_L
4_25	Frontal_Sup_R: Frontal_Med_Orb_L
5_25	Frontal_Sup_Orb_L: Frontal_Med_Orb_L
6_25	Frontal_Sup_Orb_R: Frontal_Med_Orb_L
7_25	Frontal_Mid_L: Frontal_Med_Orb_L
8_25	Frontal_Mid_R: Frontal_Med_Orb_L
9_25	Frontal_Mid_Orb_L: Frontal_Med_Orb_L
10_25	Frontal_Mid_Orb_R: Frontal_Med_Orb_L
11_25	Frontal_Inf_Oper_L: Frontal_Med_Orb_L
12_25	Frontal_Inf_Oper_R: Frontal_Med_Orb_L
13_25	Frontal_Inf_Tri_L: Frontal_Med_Orb_L
14_25	Frontal_Inf_Tri_R: Frontal_Med_Orb_L
15_25	Frontal_Inf_Orb_L: Frontal_Med_Orb_L
16_25	Frontal_Inf_Orb_R: Frontal_Med_Orb_L
17_25	Rolandic_Oper_L: Frontal_Med_Orb_L
18_25	Rolandic_Oper_R: Frontal_Med_Orb_L
19_25	Supp_Motor_Area_L: Frontal_Med_Orb_L
20_25	Supp_Motor_Area_R: Frontal_Med_Orb_L
21_25	Olfactory_L: Frontal_Med_Orb_L
22_25	Olfactory_R: Frontal_Med_Orb_L
23_25	Frontal_Sup_Medial_L: Frontal_Med_Orb_L
24_25	Frontal_Sup_Medial_R: Frontal_Med_Orb_L
1_26	Precentral_L: Frontal_Med_Orb_R
2_26	Precentral_R: Frontal_Med_Orb_R
3_26	Frontal_Sup_L: Frontal_Med_Orb_R
4_26	Frontal_Sup_R: Frontal_Med_Orb_R
5_26	Frontal_Sup_Orb_L: Frontal_Med_Orb_R
6_26	Frontal_Sup_Orb_R: Frontal_Med_Orb_R
7_26	Frontal_Mid_L: Frontal_Med_Orb_R
8_26	Frontal_Mid_R: Frontal_Med_Orb_R
9_26	Frontal_Mid_Orb_L: Frontal_Med_Orb_R
10_26	Frontal_Mid_Orb_R: Frontal_Med_Orb_R
11_26	Frontal_Inf_Oper_L: Frontal_Med_Orb_R
12_26	Frontal_Inf_Oper_R: Frontal_Med_Orb_R
13_26	Frontal_Inf_Tri_L: Frontal_Med_Orb_R
14_26	Frontal_Inf_Tri_R: Frontal_Med_Orb_R
15_26	Frontal_Inf_Orb_L: Frontal_Med_Orb_R
16_26	Frontal_Inf_Orb_R: Frontal_Med_Orb_R
17_26	Rolandic_Oper_L: Frontal_Med_Orb_R
18_26	Rolandic_Oper_R: Frontal_Med_Orb_R
19_26	Supp_Motor_Area_L: Frontal_Med_Orb_R
20_26	Supp_Motor_Area_R: Frontal_Med_Orb_R
21_26	Olfactory_L: Frontal_Med_Orb_R
22_26	Olfactory_R: Frontal_Med_Orb_R
23_26	Frontal_Sup_Medial_L: Frontal_Med_Orb_R
24_26	Frontal_Sup_Medial_R: Frontal_Med_Orb_R
25_26	Frontal_Med_Orb_L: Frontal_Med_Orb_R
1_27	Precentral_L: Rectus_L
2_27	Precentral_R: Rectus_L
3_27	Frontal_Sup_L: Rectus_L
4_27	Frontal_Sup_R: Rectus_L
5_27	Frontal_Sup_Orb_L: Rectus_L
6_27	Frontal_Sup_Orb_R: Rectus_L
7_27	Frontal_Mid_L: Rectus_L
8_27	Frontal_Mid_R: Rectus_L
9_27	Frontal_Mid_Orb_L: Rectus_L
10_27	Frontal_Mid_Orb_R: Rectus_L
11_27	Frontal_Inf_Oper_L: Rectus_L
12_27	Frontal_Inf_Oper_R: Rectus_L
13_27	Frontal_Inf_Tri_L: Rectus_L
14_27	Frontal_Inf_Tri_R: Rectus_L
15_27	Frontal_Inf_Orb_L: Rectus_L
16_27	Frontal_Inf_Orb_R: Rectus_L
17_27	Rolandic_Oper_L: Rectus_L
18_27	Rolandic_Oper_R: Rectus_L
19_27	Supp_Motor_Area_L: Rectus_L
20_27	Supp_Motor_Area_R: Rectus_L
21_27	Olfactory_L: Rectus_L
22_27	Olfactory_R: Rectus_L
23_27	Frontal_Sup_Medial_L: Rectus_L
24_27	Frontal_Sup_Medial_R: Rectus_L
25_27	Frontal_Med_Orb_L: Rectus_L
26_27	Frontal_Med_Orb_R: Rectus_L
1_28	Precentral_L: Rectus_R
2_28	Precentral_R: Rectus_R
3_28	Frontal_Sup_L: Rectus_R
4_28	Frontal_Sup_R: Rectus_R
5_28	Frontal_Sup_Orb_L: Rectus_R
6_28	Frontal_Sup_Orb_R: Rectus_R
7_28	Frontal_Mid_L: Rectus_R
8_28	Frontal_Mid_R: Rectus_R
9_28	Frontal_Mid_Orb_L: Rectus_R
10_28	Frontal_Mid_Orb_R: Rectus_R
11_28	Frontal_Inf_Oper_L: Rectus_R
12_28	Frontal_Inf_Oper_R: Rectus_R
13_28	Frontal_Inf_Tri_L: Rectus_R
14_28	Frontal_Inf_Tri_R: Rectus_R
15_28	Frontal_Inf_Orb_L: Rectus_R
16_28	Frontal_Inf_Orb_R: Rectus_R
17_28	Rolandic_Oper_L: Rectus_R
18_28	Rolandic_Oper_R: Rectus_R
19_28	Supp_Motor_Area_L: Rectus_R
20_28	Supp_Motor_Area_R: Rectus_R
21_28	Olfactory_L: Rectus_R
22_28	Olfactory_R: Rectus_R
23_28	Frontal_Sup_Medial_L: Rectus_R
24_28	Frontal_Sup_Medial_R: Rectus_R
25_28	Frontal_Med_Orb_L: Rectus_R
26_28	Frontal_Med_Orb_R: Rectus_R
27_28	Rectus_L: Rectus_R
1_29	Precentral_L: Insula_L
2_29	Precentral_R: Insula_L
3_29	Frontal_Sup_L: Insula_L
4_29	Frontal_Sup_R: Insula_L
5_29	Frontal_Sup_Orb_L: Insula_L
6_29	Frontal_Sup_Orb_R: Insula_L
7_29	Frontal_Mid_L: Insula_L
8_29	Frontal_Mid_R: Insula_L
9_29	Frontal_Mid_Orb_L: Insula_L
10_29	Frontal_Mid_Orb_R: Insula_L
11_29	Frontal_Inf_Oper_L: Insula_L
12_29	Frontal_Inf_Oper_R: Insula_L
13_29	Frontal_Inf_Tri_L: Insula_L
14_29	Frontal_Inf_Tri_R: Insula_L
15_29	Frontal_Inf_Orb_L: Insula_L
16_29	Frontal_Inf_Orb_R: Insula_L
17_29	Rolandic_Oper_L: Insula_L
18_29	Rolandic_Oper_R: Insula_L
19_29	Supp_Motor_Area_L: Insula_L
20_29	Supp_Motor_Area_R: Insula_L
21_29	Olfactory_L: Insula_L
22_29	Olfactory_R: Insula_L
23_29	Frontal_Sup_Medial_L: Insula_L
24_29	Frontal_Sup_Medial_R: Insula_L
25_29	Frontal_Med_Orb_L: Insula_L
26_29	Frontal_Med_Orb_R: Insula_L
27_29	Rectus_L: Insula_L
28_29	Rectus_R: Insula_L
1_30	Precentral_L: Insula_R
2_30	Precentral_R: Insula_R
3_30	Frontal_Sup_L: Insula_R
4_30	Frontal_Sup_R: Insula_R
5_30	Frontal_Sup_Orb_L: Insula_R
6_30	Frontal_Sup_Orb_R: Insula_R
7_30	Frontal_Mid_L: Insula_R
8_30	Frontal_Mid_R: Insula_R
9_30	Frontal_Mid_Orb_L: Insula_R
10_30	Frontal_Mid_Orb_R: Insula_R
11_30	Frontal_Inf_Oper_L: Insula_R
12_30	Frontal_Inf_Oper_R: Insula_R
13_30	Frontal_Inf_Tri_L: Insula_R
14_30	Frontal_Inf_Tri_R: Insula_R
15_30	Frontal_Inf_Orb_L: Insula_R
16_30	Frontal_Inf_Orb_R: Insula_R
17_30	Rolandic_Oper_L: Insula_R
18_30	Rolandic_Oper_R: Insula_R
19_30	Supp_Motor_Area_L: Insula_R
20_30	Supp_Motor_Area_R: Insula_R
21_30	Olfactory_L: Insula_R
22_30	Olfactory_R: Insula_R
23_30	Frontal_Sup_Medial_L: Insula_R
24_30	Frontal_Sup_Medial_R: Insula_R
25_30	Frontal_Med_Orb_L: Insula_R
26_30	Frontal_Med_Orb_R: Insula_R
27_30	Rectus_L: Insula_R
28_30	Rectus_R: Insula_R
29_30	Insula_L: Insula_R
1_31	Precentral_L: Cingulum_Ant_L
2_31	Precentral_R: Cingulum_Ant_L
3_31	Frontal_Sup_L: Cingulum_Ant_L
4_31	Frontal_Sup_R: Cingulum_Ant_L
5_31	Frontal_Sup_Orb_L: Cingulum_Ant_L
6_31	Frontal_Sup_Orb_R: Cingulum_Ant_L
7_31	Frontal_Mid_L: Cingulum_Ant_L
8_31	Frontal_Mid_R: Cingulum_Ant_L
9_31	Frontal_Mid_Orb_L: Cingulum_Ant_L
10_31	Frontal_Mid_Orb_R: Cingulum_Ant_L
11_31	Frontal_Inf_Oper_L: Cingulum_Ant_L
12_31	Frontal_Inf_Oper_R: Cingulum_Ant_L
13_31	Frontal_Inf_Tri_L: Cingulum_Ant_L
14_31	Frontal_Inf_Tri_R: Cingulum_Ant_L
15_31	Frontal_Inf_Orb_L: Cingulum_Ant_L
16_31	Frontal_Inf_Orb_R: Cingulum_Ant_L
17_31	Rolandic_Oper_L: Cingulum_Ant_L
18_31	Rolandic_Oper_R: Cingulum_Ant_L
19_31	Supp_Motor_Area_L: Cingulum_Ant_L
20_31	Supp_Motor_Area_R: Cingulum_Ant_L
21_31	Olfactory_L: Cingulum_Ant_L
22_31	Olfactory_R: Cingulum_Ant_L
23_31	Frontal_Sup_Medial_L: Cingulum_Ant_L
24_31	Frontal_Sup_Medial_R: Cingulum_Ant_L
25_31	Frontal_Med_Orb_L: Cingulum_Ant_L
26_31	Frontal_Med_Orb_R: Cingulum_Ant_L
27_31	Rectus_L: Cingulum_Ant_L
28_31	Rectus_R: Cingulum_Ant_L
29_31	Insula_L: Cingulum_Ant_L
30_31	Insula_R: Cingulum_Ant_L
1_32	Precentral_L: Cingulum_Ant_R
2_32	Precentral_R: Cingulum_Ant_R
3_32	Frontal_Sup_L: Cingulum_Ant_R
4_32	Frontal_Sup_R: Cingulum_Ant_R
5_32	Frontal_Sup_Orb_L: Cingulum_Ant_R
6_32	Frontal_Sup_Orb_R: Cingulum_Ant_R
7_32	Frontal_Mid_L: Cingulum_Ant_R
8_32	Frontal_Mid_R: Cingulum_Ant_R
9_32	Frontal_Mid_Orb_L: Cingulum_Ant_R
10_32	Frontal_Mid_Orb_R: Cingulum_Ant_R
11_32	Frontal_Inf_Oper_L: Cingulum_Ant_R
12_32	Frontal_Inf_Oper_R: Cingulum_Ant_R
13_32	Frontal_Inf_Tri_L: Cingulum_Ant_R
14_32	Frontal_Inf_Tri_R: Cingulum_Ant_R
15_32	Frontal_Inf_Orb_L: Cingulum_Ant_R
16_32	Frontal_Inf_Orb_R: Cingulum_Ant_R
17_32	Rolandic_Oper_L: Cingulum_Ant_R
18_32	Rolandic_Oper_R: Cingulum_Ant_R
19_32	Supp_Motor_Area_L: Cingulum_Ant_R
20_32	Supp_Motor_Area_R: Cingulum_Ant_R
21_32	Olfactory_L: Cingulum_Ant_R
22_32	Olfactory_R: Cingulum_Ant_R
23_32	Frontal_Sup_Medial_L: Cingulum_Ant_R
24_32	Frontal_Sup_Medial_R: Cingulum_Ant_R
25_32	Frontal_Med_Orb_L: Cingulum_Ant_R
26_32	Frontal_Med_Orb_R: Cingulum_Ant_R
27_32	Rectus_L: Cingulum_Ant_R
28_32	Rectus_R: Cingulum_Ant_R
29_32	Insula_L: Cingulum_Ant_R
30_32	Insula_R: Cingulum_Ant_R
31_32	Cingulum_Ant_L: Cingulum_Ant_R
1_33	Precentral_L: Cingulum_Mid_L
2_33	Precentral_R: Cingulum_Mid_L
3_33	Frontal_Sup_L: Cingulum_Mid_L
4_33	Frontal_Sup_R: Cingulum_Mid_L
5_33	Frontal_Sup_Orb_L: Cingulum_Mid_L
6_33	Frontal_Sup_Orb_R: Cingulum_Mid_L
7_33	Frontal_Mid_L: Cingulum_Mid_L
8_33	Frontal_Mid_R: Cingulum_Mid_L
9_33	Frontal_Mid_Orb_L: Cingulum_Mid_L
10_33	Frontal_Mid_Orb_R: Cingulum_Mid_L
11_33	Frontal_Inf_Oper_L: Cingulum_Mid_L
12_33	Frontal_Inf_Oper_R: Cingulum_Mid_L
13_33	Frontal_Inf_Tri_L: Cingulum_Mid_L
14_33	Frontal_Inf_Tri_R: Cingulum_Mid_L
15_33	Frontal_Inf_Orb_L: Cingulum_Mid_L
16_33	Frontal_Inf_Orb_R: Cingulum_Mid_L
17_33	Rolandic_Oper_L: Cingulum_Mid_L
18_33	Rolandic_Oper_R: Cingulum_Mid_L
19_33	Supp_Motor_Area_L: Cingulum_Mid_L
20_33	Supp_Motor_Area_R: Cingulum_Mid_L
21_33	Olfactory_L: Cingulum_Mid_L
22_33	Olfactory_R: Cingulum_Mid_L
23_33	Frontal_Sup_Medial_L: Cingulum_Mid_L
24_33	Frontal_Sup_Medial_R: Cingulum_Mid_L
25_33	Frontal_Med_Orb_L: Cingulum_Mid_L
26_33	Frontal_Med_Orb_R: Cingulum_Mid_L
27_33	Rectus_L: Cingulum_Mid_L
28_33	Rectus_R: Cingulum_Mid_L
29_33	Insula_L: Cingulum_Mid_L
30_33	Insula_R: Cingulum_Mid_L
31_33	Cingulum_Ant_L: Cingulum_Mid_L
32_33	Cingulum_Ant_R: Cingulum_Mid_L
1_34	Precentral_L: Cingulum_Mid_R
2_34	Precentral_R: Cingulum_Mid_R
3_34	Frontal_Sup_L: Cingulum_Mid_R
4_34	Frontal_Sup_R: Cingulum_Mid_R
5_34	Frontal_Sup_Orb_L: Cingulum_Mid_R
6_34	Frontal_Sup_Orb_R: Cingulum_Mid_R
7_34	Frontal_Mid_L: Cingulum_Mid_R
8_34	Frontal_Mid_R: Cingulum_Mid_R
9_34	Frontal_Mid_Orb_L: Cingulum_Mid_R
10_34	Frontal_Mid_Orb_R: Cingulum_Mid_R
11_34	Frontal_Inf_Oper_L: Cingulum_Mid_R
12_34	Frontal_Inf_Oper_R: Cingulum_Mid_R
13_34	Frontal_Inf_Tri_L: Cingulum_Mid_R
14_34	Frontal_Inf_Tri_R: Cingulum_Mid_R
15_34	Frontal_Inf_Orb_L: Cingulum_Mid_R
16_34	Frontal_Inf_Orb_R: Cingulum_Mid_R
17_34	Rolandic_Oper_L: Cingulum_Mid_R
18_34	Rolandic_Oper_R: Cingulum_Mid_R
19_34	Supp_Motor_Area_L: Cingulum_Mid_R
20_34	Supp_Motor_Area_R: Cingulum_Mid_R
21_34	Olfactory_L: Cingulum_Mid_R
22_34	Olfactory_R: Cingulum_Mid_R
23_34	Frontal_Sup_Medial_L: Cingulum_Mid_R
24_34	Frontal_Sup_Medial_R: Cingulum_Mid_R
25_34	Frontal_Med_Orb_L: Cingulum_Mid_R
26_34	Frontal_Med_Orb_R: Cingulum_Mid_R
27_34	Rectus_L: Cingulum_Mid_R
28_34	Rectus_R: Cingulum_Mid_R
29_34	Insula_L: Cingulum_Mid_R
30_34	Insula_R: Cingulum_Mid_R
31_34	Cingulum_Ant_L: Cingulum_Mid_R
32_34	Cingulum_Ant_R: Cingulum_Mid_R
33_34	Cingulum_Mid_L: Cingulum_Mid_R
1_35	Precentral_L: Cingulum_Post_L
2_35	Precentral_R: Cingulum_Post_L
3_35	Frontal_Sup_L: Cingulum_Post_L
4_35	Frontal_Sup_R: Cingulum_Post_L
5_35	Frontal_Sup_Orb_L: Cingulum_Post_L
6_35	Frontal_Sup_Orb_R: Cingulum_Post_L
7_35	Frontal_Mid_L: Cingulum_Post_L
8_35	Frontal_Mid_R: Cingulum_Post_L
9_35	Frontal_Mid_Orb_L: Cingulum_Post_L
10_35	Frontal_Mid_Orb_R: Cingulum_Post_L
11_35	Frontal_Inf_Oper_L: Cingulum_Post_L
12_35	Frontal_Inf_Oper_R: Cingulum_Post_L
13_35	Frontal_Inf_Tri_L: Cingulum_Post_L
14_35	Frontal_Inf_Tri_R: Cingulum_Post_L
15_35	Frontal_Inf_Orb_L: Cingulum_Post_L
16_35	Frontal_Inf_Orb_R: Cingulum_Post_L
17_35	Rolandic_Oper_L: Cingulum_Post_L
18_35	Rolandic_Oper_R: Cingulum_Post_L
19_35	Supp_Motor_Area_L: Cingulum_Post_L
20_35	Supp_Motor_Area_R: Cingulum_Post_L
21_35	Olfactory_L: Cingulum_Post_L
22_35	Olfactory_R: Cingulum_Post_L
23_35	Frontal_Sup_Medial_L: Cingulum_Post_L
24_35	Frontal_Sup_Medial_R: Cingulum_Post_L
25_35	Frontal_Med_Orb_L: Cingulum_Post_L
26_35	Frontal_Med_Orb_R: Cingulum_Post_L
27_35	Rectus_L: Cingulum_Post_L
28_35	Rectus_R: Cingulum_Post_L
29_35	Insula_L: Cingulum_Post_L
30_35	Insula_R: Cingulum_Post_L
31_35	Cingulum_Ant_L: Cingulum_Post_L
32_35	Cingulum_Ant_R: Cingulum_Post_L
33_35	Cingulum_Mid_L: Cingulum_Post_L
34_35	Cingulum_Mid_R: Cingulum_Post_L
1_36	Precentral_L: Cingulum_Post_R
2_36	Precentral_R: Cingulum_Post_R
3_36	Frontal_Sup_L: Cingulum_Post_R
4_36	Frontal_Sup_R: Cingulum_Post_R
5_36	Frontal_Sup_Orb_L: Cingulum_Post_R
6_36	Frontal_Sup_Orb_R: Cingulum_Post_R
7_36	Frontal_Mid_L: Cingulum_Post_R
8_36	Frontal_Mid_R: Cingulum_Post_R
9_36	Frontal_Mid_Orb_L: Cingulum_Post_R
10_36	Frontal_Mid_Orb_R: Cingulum_Post_R
11_36	Frontal_Inf_Oper_L: Cingulum_Post_R
12_36	Frontal_Inf_Oper_R: Cingulum_Post_R
13_36	Frontal_Inf_Tri_L: Cingulum_Post_R
14_36	Frontal_Inf_Tri_R: Cingulum_Post_R
15_36	Frontal_Inf_Orb_L: Cingulum_Post_R
16_36	Frontal_Inf_Orb_R: Cingulum_Post_R
17_36	Rolandic_Oper_L: Cingulum_Post_R
18_36	Rolandic_Oper_R: Cingulum_Post_R
19_36	Supp_Motor_Area_L: Cingulum_Post_R
20_36	Supp_Motor_Area_R: Cingulum_Post_R
21_36	Olfactory_L: Cingulum_Post_R
22_36	Olfactory_R: Cingulum_Post_R
23_36	Frontal_Sup_Medial_L: Cingulum_Post_R
24_36	Frontal_Sup_Medial_R: Cingulum_Post_R
25_36	Frontal_Med_Orb_L: Cingulum_Post_R
26_36	Frontal_Med_Orb_R: Cingulum_Post_R
27_36	Rectus_L: Cingulum_Post_R
28_36	Rectus_R: Cingulum_Post_R
29_36	Insula_L: Cingulum_Post_R
30_36	Insula_R: Cingulum_Post_R
31_36	Cingulum_Ant_L: Cingulum_Post_R
32_36	Cingulum_Ant_R: Cingulum_Post_R
33_36	Cingulum_Mid_L: Cingulum_Post_R
34_36	Cingulum_Mid_R: Cingulum_Post_R
35_36	Cingulum_Post_L: Cingulum_Post_R
1_37	Precentral_L: Hippocampus_L
2_37	Precentral_R: Hippocampus_L
3_37	Frontal_Sup_L: Hippocampus_L
4_37	Frontal_Sup_R: Hippocampus_L
5_37	Frontal_Sup_Orb_L: Hippocampus_L
6_37	Frontal_Sup_Orb_R: Hippocampus_L
7_37	Frontal_Mid_L: Hippocampus_L
8_37	Frontal_Mid_R: Hippocampus_L
9_37	Frontal_Mid_Orb_L: Hippocampus_L
10_37	Frontal_Mid_Orb_R: Hippocampus_L
11_37	Frontal_Inf_Oper_L: Hippocampus_L
12_37	Frontal_Inf_Oper_R: Hippocampus_L
13_37	Frontal_Inf_Tri_L: Hippocampus_L
14_37	Frontal_Inf_Tri_R: Hippocampus_L
15_37	Frontal_Inf_Orb_L: Hippocampus_L
16_37	Frontal_Inf_Orb_R: Hippocampus_L
17_37	Rolandic_Oper_L: Hippocampus_L
18_37	Rolandic_Oper_R: Hippocampus_L
19_37	Supp_Motor_Area_L: Hippocampus_L
20_37	Supp_Motor_Area_R: Hippocampus_L
21_37	Olfactory_L: Hippocampus_L
22_37	Olfactory_R: Hippocampus_L
23_37	Frontal_Sup_Medial_L: Hippocampus_L
24_37	Frontal_Sup_Medial_R: Hippocampus_L
25_37	Frontal_Med_Orb_L: Hippocampus_L
26_37	Frontal_Med_Orb_R: Hippocampus_L
27_37	Rectus_L: Hippocampus_L
28_37	Rectus_R: Hippocampus_L
29_37	Insula_L: Hippocampus_L
30_37	Insula_R: Hippocampus_L
31_37	Cingulum_Ant_L: Hippocampus_L
32_37	Cingulum_Ant_R: Hippocampus_L
33_37	Cingulum_Mid_L: Hippocampus_L
34_37	Cingulum_Mid_R: Hippocampus_L
35_37	Cingulum_Post_L: Hippocampus_L
36_37	Cingulum_Post_R: Hippocampus_L
1_38	Precentral_L: Hippocampus_R
2_38	Precentral_R: Hippocampus_R
3_38	Frontal_Sup_L: Hippocampus_R
4_38	Frontal_Sup_R: Hippocampus_R
5_38	Frontal_Sup_Orb_L: Hippocampus_R
6_38	Frontal_Sup_Orb_R: Hippocampus_R
7_38	Frontal_Mid_L: Hippocampus_R
8_38	Frontal_Mid_R: Hippocampus_R
9_38	Frontal_Mid_Orb_L: Hippocampus_R
10_38	Frontal_Mid_Orb_R: Hippocampus_R
11_38	Frontal_Inf_Oper_L: Hippocampus_R
12_38	Frontal_Inf_Oper_R: Hippocampus_R
13_38	Frontal_Inf_Tri_L: Hippocampus_R
14_38	Frontal_Inf_Tri_R: Hippocampus_R
15_38	Frontal_Inf_Orb_L: Hippocampus_R
16_38	Frontal_Inf_Orb_R: Hippocampus_R
17_38	Rolandic_Oper_L: Hippocampus_R
18_38	Rolandic_Oper_R: Hippocampus_R
19_38	Supp_Motor_Area_L: Hippocampus_R
20_38	Supp_Motor_Area_R: Hippocampus_R
21_38	Olfactory_L: Hippocampus_R
22_38	Olfactory_R: Hippocampus_R
23_38	Frontal_Sup_Medial_L: Hippocampus_R
24_38	Frontal_Sup_Medial_R: Hippocampus_R
25_38	Frontal_Med_Orb_L: Hippocampus_R
26_38	Frontal_Med_Orb_R: Hippocampus_R
27_38	Rectus_L: Hippocampus_R
28_38	Rectus_R: Hippocampus_R
29_38	Insula_L: Hippocampus_R
30_38	Insula_R: Hippocampus_R
31_38	Cingulum_Ant_L: Hippocampus_R
32_38	Cingulum_Ant_R: Hippocampus_R
33_38	Cingulum_Mid_L: Hippocampus_R
34_38	Cingulum_Mid_R: Hippocampus_R
35_38	Cingulum_Post_L: Hippocampus_R
36_38	Cingulum_Post_R: Hippocampus_R
37_38	Hippocampus_L: Hippocampus_R
1_39	Precentral_L: ParaHippocampal_L
2_39	Precentral_R: ParaHippocampal_L
3_39	Frontal_Sup_L: ParaHippocampal_L
4_39	Frontal_Sup_R: ParaHippocampal_L
5_39	Frontal_Sup_Orb_L: ParaHippocampal_L
6_39	Frontal_Sup_Orb_R: ParaHippocampal_L
7_39	Frontal_Mid_L: ParaHippocampal_L
8_39	Frontal_Mid_R: ParaHippocampal_L
9_39	Frontal_Mid_Orb_L: ParaHippocampal_L
10_39	Frontal_Mid_Orb_R: ParaHippocampal_L
11_39	Frontal_Inf_Oper_L: ParaHippocampal_L
12_39	Frontal_Inf_Oper_R: ParaHippocampal_L
13_39	Frontal_Inf_Tri_L: ParaHippocampal_L
14_39	Frontal_Inf_Tri_R: ParaHippocampal_L
15_39	Frontal_Inf_Orb_L: ParaHippocampal_L
16_39	Frontal_Inf_Orb_R: ParaHippocampal_L
17_39	Rolandic_Oper_L: ParaHippocampal_L
18_39	Rolandic_Oper_R: ParaHippocampal_L
19_39	Supp_Motor_Area_L: ParaHippocampal_L
20_39	Supp_Motor_Area_R: ParaHippocampal_L
21_39	Olfactory_L: ParaHippocampal_L
22_39	Olfactory_R: ParaHippocampal_L
23_39	Frontal_Sup_Medial_L: ParaHippocampal_L
24_39	Frontal_Sup_Medial_R: ParaHippocampal_L
25_39	Frontal_Med_Orb_L: ParaHippocampal_L
26_39	Frontal_Med_Orb_R: ParaHippocampal_L
27_39	Rectus_L: ParaHippocampal_L
28_39	Rectus_R: ParaHippocampal_L
29_39	Insula_L: ParaHippocampal_L
30_39	Insula_R: ParaHippocampal_L
31_39	Cingulum_Ant_L: ParaHippocampal_L
32_39	Cingulum_Ant_R: ParaHippocampal_L
33_39	Cingulum_Mid_L: ParaHippocampal_L
34_39	Cingulum_Mid_R: ParaHippocampal_L
35_39	Cingulum_Post_L: ParaHippocampal_L
36_39	Cingulum_Post_R: ParaHippocampal_L
37_39	Hippocampus_L: ParaHippocampal_L
38_39	Hippocampus_R: ParaHippocampal_L
1_40	Precentral_L: ParaHippocampal_R
2_40	Precentral_R: ParaHippocampal_R
3_40	Frontal_Sup_L: ParaHippocampal_R
4_40	Frontal_Sup_R: ParaHippocampal_R
5_40	Frontal_Sup_Orb_L: ParaHippocampal_R
6_40	Frontal_Sup_Orb_R: ParaHippocampal_R
7_40	Frontal_Mid_L: ParaHippocampal_R
8_40	Frontal_Mid_R: ParaHippocampal_R
9_40	Frontal_Mid_Orb_L: ParaHippocampal_R
10_40	Frontal_Mid_Orb_R: ParaHippocampal_R
11_40	Frontal_Inf_Oper_L: ParaHippocampal_R
12_40	Frontal_Inf_Oper_R: ParaHippocampal_R
13_40	Frontal_Inf_Tri_L: ParaHippocampal_R
14_40	Frontal_Inf_Tri_R: ParaHippocampal_R
15_40	Frontal_Inf_Orb_L: ParaHippocampal_R
16_40	Frontal_Inf_Orb_R: ParaHippocampal_R
17_40	Rolandic_Oper_L: ParaHippocampal_R
18_40	Rolandic_Oper_R: ParaHippocampal_R
19_40	Supp_Motor_Area_L: ParaHippocampal_R
20_40	Supp_Motor_Area_R: ParaHippocampal_R
21_40	Olfactory_L: ParaHippocampal_R
22_40	Olfactory_R: ParaHippocampal_R
23_40	Frontal_Sup_Medial_L: ParaHippocampal_R
24_40	Frontal_Sup_Medial_R: ParaHippocampal_R
25_40	Frontal_Med_Orb_L: ParaHippocampal_R
26_40	Frontal_Med_Orb_R: ParaHippocampal_R
27_40	Rectus_L: ParaHippocampal_R
28_40	Rectus_R: ParaHippocampal_R
29_40	Insula_L: ParaHippocampal_R
30_40	Insula_R: ParaHippocampal_R
31_40	Cingulum_Ant_L: ParaHippocampal_R
32_40	Cingulum_Ant_R: ParaHippocampal_R
33_40	Cingulum_Mid_L: ParaHippocampal_R
34_40	Cingulum_Mid_R: ParaHippocampal_R
35_40	Cingulum_Post_L: ParaHippocampal_R
36_40	Cingulum_Post_R: ParaHippocampal_R
37_40	Hippocampus_L: ParaHippocampal_R
38_40	Hippocampus_R: ParaHippocampal_R
39_40	ParaHippocampal_L: ParaHippocampal_R
1_41	Precentral_L: Amygdala_L
2_41	Precentral_R: Amygdala_L
3_41	Frontal_Sup_L: Amygdala_L
4_41	Frontal_Sup_R: Amygdala_L
5_41	Frontal_Sup_Orb_L: Amygdala_L
6_41	Frontal_Sup_Orb_R: Amygdala_L
7_41	Frontal_Mid_L: Amygdala_L
8_41	Frontal_Mid_R: Amygdala_L
9_41	Frontal_Mid_Orb_L: Amygdala_L
10_41	Frontal_Mid_Orb_R: Amygdala_L
11_41	Frontal_Inf_Oper_L: Amygdala_L
12_41	Frontal_Inf_Oper_R: Amygdala_L
13_41	Frontal_Inf_Tri_L: Amygdala_L
14_41	Frontal_Inf_Tri_R: Amygdala_L
15_41	Frontal_Inf_Orb_L: Amygdala_L
16_41	Frontal_Inf_Orb_R: Amygdala_L
17_41	Rolandic_Oper_L: Amygdala_L
18_41	Rolandic_Oper_R: Amygdala_L
19_41	Supp_Motor_Area_L: Amygdala_L
20_41	Supp_Motor_Area_R: Amygdala_L
21_41	Olfactory_L: Amygdala_L
22_41	Olfactory_R: Amygdala_L
23_41	Frontal_Sup_Medial_L: Amygdala_L
24_41	Frontal_Sup_Medial_R: Amygdala_L
25_41	Frontal_Med_Orb_L: Amygdala_L
26_41	Frontal_Med_Orb_R: Amygdala_L
27_41	Rectus_L: Amygdala_L
28_41	Rectus_R: Amygdala_L
29_41	Insula_L: Amygdala_L
30_41	Insula_R: Amygdala_L
31_41	Cingulum_Ant_L: Amygdala_L
32_41	Cingulum_Ant_R: Amygdala_L
33_41	Cingulum_Mid_L: Amygdala_L
34_41	Cingulum_Mid_R: Amygdala_L
35_41	Cingulum_Post_L: Amygdala_L
36_41	Cingulum_Post_R: Amygdala_L
37_41	Hippocampus_L: Amygdala_L
38_41	Hippocampus_R: Amygdala_L
39_41	ParaHippocampal_L: Amygdala_L
40_41	ParaHippocampal_R: Amygdala_L
1_42	Precentral_L: Amygdala_R
2_42	Precentral_R: Amygdala_R
3_42	Frontal_Sup_L: Amygdala_R
4_42	Frontal_Sup_R: Amygdala_R
5_42	Frontal_Sup_Orb_L: Amygdala_R
6_42	Frontal_Sup_Orb_R: Amygdala_R
7_42	Frontal_Mid_L: Amygdala_R
8_42	Frontal_Mid_R: Amygdala_R
9_42	Frontal_Mid_Orb_L: Amygdala_R
10_42	Frontal_Mid_Orb_R: Amygdala_R
11_42	Frontal_Inf_Oper_L: Amygdala_R
12_42	Frontal_Inf_Oper_R: Amygdala_R
13_42	Frontal_Inf_Tri_L: Amygdala_R
14_42	Frontal_Inf_Tri_R: Amygdala_R
15_42	Frontal_Inf_Orb_L: Amygdala_R
16_42	Frontal_Inf_Orb_R: Amygdala_R
17_42	Rolandic_Oper_L: Amygdala_R
18_42	Rolandic_Oper_R: Amygdala_R
19_42	Supp_Motor_Area_L: Amygdala_R
20_42	Supp_Motor_Area_R: Amygdala_R
21_42	Olfactory_L: Amygdala_R
22_42	Olfactory_R: Amygdala_R
23_42	Frontal_Sup_Medial_L: Amygdala_R
24_42	Frontal_Sup_Medial_R: Amygdala_R
25_42	Frontal_Med_Orb_L: Amygdala_R
26_42	Frontal_Med_Orb_R: Amygdala_R
27_42	Rectus_L: Amygdala_R
28_42	Rectus_R: Amygdala_R
29_42	Insula_L: Amygdala_R
30_42	Insula_R: Amygdala_R
31_42	Cingulum_Ant_L: Amygdala_R
32_42	Cingulum_Ant_R: Amygdala_R
33_42	Cingulum_Mid_L: Amygdala_R
34_42	Cingulum_Mid_R: Amygdala_R
35_42	Cingulum_Post_L: Amygdala_R
36_42	Cingulum_Post_R: Amygdala_R
37_42	Hippocampus_L: Amygdala_R
38_42	Hippocampus_R: Amygdala_R
39_42	ParaHippocampal_L: Amygdala_R
40_42	ParaHippocampal_R: Amygdala_R
41_42	Amygdala_L: Amygdala_R
1_43	Precentral_L: Calcarine_L
2_43	Precentral_R: Calcarine_L
3_43	Frontal_Sup_L: Calcarine_L
4_43	Frontal_Sup_R: Calcarine_L
5_43	Frontal_Sup_Orb_L: Calcarine_L
6_43	Frontal_Sup_Orb_R: Calcarine_L
7_43	Frontal_Mid_L: Calcarine_L
8_43	Frontal_Mid_R: Calcarine_L
9_43	Frontal_Mid_Orb_L: Calcarine_L
10_43	Frontal_Mid_Orb_R: Calcarine_L
11_43	Frontal_Inf_Oper_L: Calcarine_L
12_43	Frontal_Inf_Oper_R: Calcarine_L
13_43	Frontal_Inf_Tri_L: Calcarine_L
14_43	Frontal_Inf_Tri_R: Calcarine_L
15_43	Frontal_Inf_Orb_L: Calcarine_L
16_43	Frontal_Inf_Orb_R: Calcarine_L
17_43	Rolandic_Oper_L: Calcarine_L
18_43	Rolandic_Oper_R: Calcarine_L
19_43	Supp_Motor_Area_L: Calcarine_L
20_43	Supp_Motor_Area_R: Calcarine_L
21_43	Olfactory_L: Calcarine_L
22_43	Olfactory_R: Calcarine_L
23_43	Frontal_Sup_Medial_L: Calcarine_L
24_43	Frontal_Sup_Medial_R: Calcarine_L
25_43	Frontal_Med_Orb_L: Calcarine_L
26_43	Frontal_Med_Orb_R: Calcarine_L
27_43	Rectus_L: Calcarine_L
28_43	Rectus_R: Calcarine_L
29_43	Insula_L: Calcarine_L
30_43	Insula_R: Calcarine_L
31_43	Cingulum_Ant_L: Calcarine_L
32_43	Cingulum_Ant_R: Calcarine_L
33_43	Cingulum_Mid_L: Calcarine_L
34_43	Cingulum_Mid_R: Calcarine_L
35_43	Cingulum_Post_L: Calcarine_L
36_43	Cingulum_Post_R: Calcarine_L
37_43	Hippocampus_L: Calcarine_L
38_43	Hippocampus_R: Calcarine_L
39_43	ParaHippocampal_L: Calcarine_L
40_43	ParaHippocampal_R: Calcarine_L
41_43	Amygdala_L: Calcarine_L
42_43	Amygdala_R: Calcarine_L
1_44	Precentral_L: Calcarine_R
2_44	Precentral_R: Calcarine_R
3_44	Frontal_Sup_L: Calcarine_R
4_44	Frontal_Sup_R: Calcarine_R
5_44	Frontal_Sup_Orb_L: Calcarine_R
6_44	Frontal_Sup_Orb_R: Calcarine_R
7_44	Frontal_Mid_L: Calcarine_R
8_44	Frontal_Mid_R: Calcarine_R
9_44	Frontal_Mid_Orb_L: Calcarine_R
10_44	Frontal_Mid_Orb_R: Calcarine_R
11_44	Frontal_Inf_Oper_L: Calcarine_R
12_44	Frontal_Inf_Oper_R: Calcarine_R
13_44	Frontal_Inf_Tri_L: Calcarine_R
14_44	Frontal_Inf_Tri_R: Calcarine_R
15_44	Frontal_Inf_Orb_L: Calcarine_R
16_44	Frontal_Inf_Orb_R: Calcarine_R
17_44	Rolandic_Oper_L: Calcarine_R
18_44	Rolandic_Oper_R: Calcarine_R
19_44	Supp_Motor_Area_L: Calcarine_R
20_44	Supp_Motor_Area_R: Calcarine_R
21_44	Olfactory_L: Calcarine_R
22_44	Olfactory_R: Calcarine_R
23_44	Frontal_Sup_Medial_L: Calcarine_R
24_44	Frontal_Sup_Medial_R: Calcarine_R
25_44	Frontal_Med_Orb_L: Calcarine_R
26_44	Frontal_Med_Orb_R: Calcarine_R
27_44	Rectus_L: Calcarine_R
28_44	Rectus_R: Calcarine_R
29_44	Insula_L: Calcarine_R
30_44	Insula_R: Calcarine_R
31_44	Cingulum_Ant_L: Calcarine_R
32_44	Cingulum_Ant_R: Calcarine_R
33_44	Cingulum_Mid_L: Calcarine_R
34_44	Cingulum_Mid_R: Calcarine_R
35_44	Cingulum_Post_L: Calcarine_R
36_44	Cingulum_Post_R: Calcarine_R
37_44	Hippocampus_L: Calcarine_R
38_44	Hippocampus_R: Calcarine_R
39_44	ParaHippocampal_L: Calcarine_R
40_44	ParaHippocampal_R: Calcarine_R
41_44	Amygdala_L: Calcarine_R
42_44	Amygdala_R: Calcarine_R
43_44	Calcarine_L: Calcarine_R
1_45	Precentral_L: Cuneus_L
2_45	Precentral_R: Cuneus_L
3_45	Frontal_Sup_L: Cuneus_L
4_45	Frontal_Sup_R: Cuneus_L
5_45	Frontal_Sup_Orb_L: Cuneus_L
6_45	Frontal_Sup_Orb_R: Cuneus_L
7_45	Frontal_Mid_L: Cuneus_L
8_45	Frontal_Mid_R: Cuneus_L
9_45	Frontal_Mid_Orb_L: Cuneus_L
10_45	Frontal_Mid_Orb_R: Cuneus_L
11_45	Frontal_Inf_Oper_L: Cuneus_L
12_45	Frontal_Inf_Oper_R: Cuneus_L
13_45	Frontal_Inf_Tri_L: Cuneus_L
14_45	Frontal_Inf_Tri_R: Cuneus_L
15_45	Frontal_Inf_Orb_L: Cuneus_L
16_45	Frontal_Inf_Orb_R: Cuneus_L
17_45	Rolandic_Oper_L: Cuneus_L
18_45	Rolandic_Oper_R: Cuneus_L
19_45	Supp_Motor_Area_L: Cuneus_L
20_45	Supp_Motor_Area_R: Cuneus_L
21_45	Olfactory_L: Cuneus_L
22_45	Olfactory_R: Cuneus_L
23_45	Frontal_Sup_Medial_L: Cuneus_L
24_45	Frontal_Sup_Medial_R: Cuneus_L
25_45	Frontal_Med_Orb_L: Cuneus_L
26_45	Frontal_Med_Orb_R: Cuneus_L
27_45	Rectus_L: Cuneus_L
28_45	Rectus_R: Cuneus_L
29_45	Insula_L: Cuneus_L
30_45	Insula_R: Cuneus_L
31_45	Cingulum_Ant_L: Cuneus_L
32_45	Cingulum_Ant_R: Cuneus_L
33_45	Cingulum_Mid_L: Cuneus_L
34_45	Cingulum_Mid_R: Cuneus_L
35_45	Cingulum_Post_L: Cuneus_L
36_45	Cingulum_Post_R: Cuneus_L
37_45	Hippocampus_L: Cuneus_L
38_45	Hippocampus_R: Cuneus_L
39_45	ParaHippocampal_L: Cuneus_L
40_45	ParaHippocampal_R: Cuneus_L
41_45	Amygdala_L: Cuneus_L
42_45	Amygdala_R: Cuneus_L
43_45	Calcarine_L: Cuneus_L
44_45	Calcarine_R: Cuneus_L
1_46	Precentral_L: Cuneus_R
2_46	Precentral_R: Cuneus_R
3_46	Frontal_Sup_L: Cuneus_R
4_46	Frontal_Sup_R: Cuneus_R
5_46	Frontal_Sup_Orb_L: Cuneus_R
6_46	Frontal_Sup_Orb_R: Cuneus_R
7_46	Frontal_Mid_L: Cuneus_R
8_46	Frontal_Mid_R: Cuneus_R
9_46	Frontal_Mid_Orb_L: Cuneus_R
10_46	Frontal_Mid_Orb_R: Cuneus_R
11_46	Frontal_Inf_Oper_L: Cuneus_R
12_46	Frontal_Inf_Oper_R: Cuneus_R
13_46	Frontal_Inf_Tri_L: Cuneus_R
14_46	Frontal_Inf_Tri_R: Cuneus_R
15_46	Frontal_Inf_Orb_L: Cuneus_R
16_46	Frontal_Inf_Orb_R: Cuneus_R
17_46	Rolandic_Oper_L: Cuneus_R
18_46	Rolandic_Oper_R: Cuneus_R
19_46	Supp_Motor_Area_L: Cuneus_R
20_46	Supp_Motor_Area_R: Cuneus_R
21_46	Olfactory_L: Cuneus_R
22_46	Olfactory_R: Cuneus_R
23_46	Frontal_Sup_Medial_L: Cuneus_R
24_46	Frontal_Sup_Medial_R: Cuneus_R
25_46	Frontal_Med_Orb_L: Cuneus_R
26_46	Frontal_Med_Orb_R: Cuneus_R
27_46	Rectus_L: Cuneus_R
28_46	Rectus_R: Cuneus_R
29_46	Insula_L: Cuneus_R
30_46	Insula_R: Cuneus_R
31_46	Cingulum_Ant_L: Cuneus_R
32_46	Cingulum_Ant_R: Cuneus_R
33_46	Cingulum_Mid_L: Cuneus_R
34_46	Cingulum_Mid_R: Cuneus_R
35_46	Cingulum_Post_L: Cuneus_R
36_46	Cingulum_Post_R: Cuneus_R
37_46	Hippocampus_L: Cuneus_R
38_46	Hippocampus_R: Cuneus_R
39_46	ParaHippocampal_L: Cuneus_R
40_46	ParaHippocampal_R: Cuneus_R
41_46	Amygdala_L: Cuneus_R
42_46	Amygdala_R: Cuneus_R
43_46	Calcarine_L: Cuneus_R
44_46	Calcarine_R: Cuneus_R
45_46	Cuneus_L: Cuneus_R
1_47	Precentral_L: Lingual_L
2_47	Precentral_R: Lingual_L
3_47	Frontal_Sup_L: Lingual_L
4_47	Frontal_Sup_R: Lingual_L
5_47	Frontal_Sup_Orb_L: Lingual_L
6_47	Frontal_Sup_Orb_R: Lingual_L
7_47	Frontal_Mid_L: Lingual_L
8_47	Frontal_Mid_R: Lingual_L
9_47	Frontal_Mid_Orb_L: Lingual_L
10_47	Frontal_Mid_Orb_R: Lingual_L
11_47	Frontal_Inf_Oper_L: Lingual_L
12_47	Frontal_Inf_Oper_R: Lingual_L
13_47	Frontal_Inf_Tri_L: Lingual_L
14_47	Frontal_Inf_Tri_R: Lingual_L
15_47	Frontal_Inf_Orb_L: Lingual_L
16_47	Frontal_Inf_Orb_R: Lingual_L
17_47	Rolandic_Oper_L: Lingual_L
18_47	Rolandic_Oper_R: Lingual_L
19_47	Supp_Motor_Area_L: Lingual_L
20_47	Supp_Motor_Area_R: Lingual_L
21_47	Olfactory_L: Lingual_L
22_47	Olfactory_R: Lingual_L
23_47	Frontal_Sup_Medial_L: Lingual_L
24_47	Frontal_Sup_Medial_R: Lingual_L
25_47	Frontal_Med_Orb_L: Lingual_L
26_47	Frontal_Med_Orb_R: Lingual_L
27_47	Rectus_L: Lingual_L
28_47	Rectus_R: Lingual_L
29_47	Insula_L: Lingual_L
30_47	Insula_R: Lingual_L
31_47	Cingulum_Ant_L: Lingual_L
32_47	Cingulum_Ant_R: Lingual_L
33_47	Cingulum_Mid_L: Lingual_L
34_47	Cingulum_Mid_R: Lingual_L
35_47	Cingulum_Post_L: Lingual_L
36_47	Cingulum_Post_R: Lingual_L
37_47	Hippocampus_L: Lingual_L
38_47	Hippocampus_R: Lingual_L
39_47	ParaHippocampal_L: Lingual_L
40_47	ParaHippocampal_R: Lingual_L
41_47	Amygdala_L: Lingual_L
42_47	Amygdala_R: Lingual_L
43_47	Calcarine_L: Lingual_L
44_47	Calcarine_R: Lingual_L
45_47	Cuneus_L: Lingual_L
46_47	Cuneus_R: Lingual_L
1_48	Precentral_L: Lingual_R
2_48	Precentral_R: Lingual_R
3_48	Frontal_Sup_L: Lingual_R
4_48	Frontal_Sup_R: Lingual_R
5_48	Frontal_Sup_Orb_L: Lingual_R
6_48	Frontal_Sup_Orb_R: Lingual_R
7_48	Frontal_Mid_L: Lingual_R
8_48	Frontal_Mid_R: Lingual_R
9_48	Frontal_Mid_Orb_L: Lingual_R
10_48	Frontal_Mid_Orb_R: Lingual_R
11_48	Frontal_Inf_Oper_L: Lingual_R
12_48	Frontal_Inf_Oper_R: Lingual_R
13_48	Frontal_Inf_Tri_L: Lingual_R
14_48	Frontal_Inf_Tri_R: Lingual_R
15_48	Frontal_Inf_Orb_L: Lingual_R
16_48	Frontal_Inf_Orb_R: Lingual_R
17_48	Rolandic_Oper_L: Lingual_R
18_48	Rolandic_Oper_R: Lingual_R
19_48	Supp_Motor_Area_L: Lingual_R
20_48	Supp_Motor_Area_R: Lingual_R
21_48	Olfactory_L: Lingual_R
22_48	Olfactory_R: Lingual_R
23_48	Frontal_Sup_Medial_L: Lingual_R
24_48	Frontal_Sup_Medial_R: Lingual_R
25_48	Frontal_Med_Orb_L: Lingual_R
26_48	Frontal_Med_Orb_R: Lingual_R
27_48	Rectus_L: Lingual_R
28_48	Rectus_R: Lingual_R
29_48	Insula_L: Lingual_R
30_48	Insula_R: Lingual_R
31_48	Cingulum_Ant_L: Lingual_R
32_48	Cingulum_Ant_R: Lingual_R
33_48	Cingulum_Mid_L: Lingual_R
34_48	Cingulum_Mid_R: Lingual_R
35_48	Cingulum_Post_L: Lingual_R
36_48	Cingulum_Post_R: Lingual_R
37_48	Hippocampus_L: Lingual_R
38_48	Hippocampus_R: Lingual_R
39_48	ParaHippocampal_L: Lingual_R
40_48	ParaHippocampal_R: Lingual_R
41_48	Amygdala_L: Lingual_R
42_48	Amygdala_R: Lingual_R
43_48	Calcarine_L: Lingual_R
44_48	Calcarine_R: Lingual_R
45_48	Cuneus_L: Lingual_R
46_48	Cuneus_R: Lingual_R
47_48	Lingual_L: Lingual_R
1_49	Precentral_L: Occipital_Sup_L
2_49	Precentral_R: Occipital_Sup_L
3_49	Frontal_Sup_L: Occipital_Sup_L
4_49	Frontal_Sup_R: Occipital_Sup_L
5_49	Frontal_Sup_Orb_L: Occipital_Sup_L
6_49	Frontal_Sup_Orb_R: Occipital_Sup_L
7_49	Frontal_Mid_L: Occipital_Sup_L
8_49	Frontal_Mid_R: Occipital_Sup_L
9_49	Frontal_Mid_Orb_L: Occipital_Sup_L
10_49	Frontal_Mid_Orb_R: Occipital_Sup_L
11_49	Frontal_Inf_Oper_L: Occipital_Sup_L
12_49	Frontal_Inf_Oper_R: Occipital_Sup_L
13_49	Frontal_Inf_Tri_L: Occipital_Sup_L
14_49	Frontal_Inf_Tri_R: Occipital_Sup_L
15_49	Frontal_Inf_Orb_L: Occipital_Sup_L
16_49	Frontal_Inf_Orb_R: Occipital_Sup_L
17_49	Rolandic_Oper_L: Occipital_Sup_L
18_49	Rolandic_Oper_R: Occipital_Sup_L
19_49	Supp_Motor_Area_L: Occipital_Sup_L
20_49	Supp_Motor_Area_R: Occipital_Sup_L
21_49	Olfactory_L: Occipital_Sup_L
22_49	Olfactory_R: Occipital_Sup_L
23_49	Frontal_Sup_Medial_L: Occipital_Sup_L
24_49	Frontal_Sup_Medial_R: Occipital_Sup_L
25_49	Frontal_Med_Orb_L: Occipital_Sup_L
26_49	Frontal_Med_Orb_R: Occipital_Sup_L
27_49	Rectus_L: Occipital_Sup_L
28_49	Rectus_R: Occipital_Sup_L
29_49	Insula_L: Occipital_Sup_L
30_49	Insula_R: Occipital_Sup_L
31_49	Cingulum_Ant_L: Occipital_Sup_L
32_49	Cingulum_Ant_R: Occipital_Sup_L
33_49	Cingulum_Mid_L: Occipital_Sup_L
34_49	Cingulum_Mid_R: Occipital_Sup_L
35_49	Cingulum_Post_L: Occipital_Sup_L
36_49	Cingulum_Post_R: Occipital_Sup_L
37_49	Hippocampus_L: Occipital_Sup_L
38_49	Hippocampus_R: Occipital_Sup_L
39_49	ParaHippocampal_L: Occipital_Sup_L
40_49	ParaHippocampal_R: Occipital_Sup_L
41_49	Amygdala_L: Occipital_Sup_L
42_49	Amygdala_R: Occipital_Sup_L
43_49	Calcarine_L: Occipital_Sup_L
44_49	Calcarine_R: Occipital_Sup_L
45_49	Cuneus_L: Occipital_Sup_L
46_49	Cuneus_R: Occipital_Sup_L
47_49	Lingual_L: Occipital_Sup_L
48_49	Lingual_R: Occipital_Sup_L
1_50	Precentral_L: Occipital_Sup_R
2_50	Precentral_R: Occipital_Sup_R
3_50	Frontal_Sup_L: Occipital_Sup_R
4_50	Frontal_Sup_R: Occipital_Sup_R
5_50	Frontal_Sup_Orb_L: Occipital_Sup_R
6_50	Frontal_Sup_Orb_R: Occipital_Sup_R
7_50	Frontal_Mid_L: Occipital_Sup_R
8_50	Frontal_Mid_R: Occipital_Sup_R
9_50	Frontal_Mid_Orb_L: Occipital_Sup_R
10_50	Frontal_Mid_Orb_R: Occipital_Sup_R
11_50	Frontal_Inf_Oper_L: Occipital_Sup_R
12_50	Frontal_Inf_Oper_R: Occipital_Sup_R
13_50	Frontal_Inf_Tri_L: Occipital_Sup_R
14_50	Frontal_Inf_Tri_R: Occipital_Sup_R
15_50	Frontal_Inf_Orb_L: Occipital_Sup_R
16_50	Frontal_Inf_Orb_R: Occipital_Sup_R
17_50	Rolandic_Oper_L: Occipital_Sup_R
18_50	Rolandic_Oper_R: Occipital_Sup_R
19_50	Supp_Motor_Area_L: Occipital_Sup_R
20_50	Supp_Motor_Area_R: Occipital_Sup_R
21_50	Olfactory_L: Occipital_Sup_R
22_50	Olfactory_R: Occipital_Sup_R
23_50	Frontal_Sup_Medial_L: Occipital_Sup_R
24_50	Frontal_Sup_Medial_R: Occipital_Sup_R
25_50	Frontal_Med_Orb_L: Occipital_Sup_R
26_50	Frontal_Med_Orb_R: Occipital_Sup_R
27_50	Rectus_L: Occipital_Sup_R
28_50	Rectus_R: Occipital_Sup_R
29_50	Insula_L: Occipital_Sup_R
30_50	Insula_R: Occipital_Sup_R
31_50	Cingulum_Ant_L: Occipital_Sup_R
32_50	Cingulum_Ant_R: Occipital_Sup_R
33_50	Cingulum_Mid_L: Occipital_Sup_R
34_50	Cingulum_Mid_R: Occipital_Sup_R
35_50	Cingulum_Post_L: Occipital_Sup_R
36_50	Cingulum_Post_R: Occipital_Sup_R
37_50	Hippocampus_L: Occipital_Sup_R
38_50	Hippocampus_R: Occipital_Sup_R
39_50	ParaHippocampal_L: Occipital_Sup_R
40_50	ParaHippocampal_R: Occipital_Sup_R
41_50	Amygdala_L: Occipital_Sup_R
42_50	Amygdala_R: Occipital_Sup_R
43_50	Calcarine_L: Occipital_Sup_R
44_50	Calcarine_R: Occipital_Sup_R
45_50	Cuneus_L: Occipital_Sup_R
46_50	Cuneus_R: Occipital_Sup_R
47_50	Lingual_L: Occipital_Sup_R
48_50	Lingual_R: Occipital_Sup_R
49_50	Occipital_Sup_L: Occipital_Sup_R
1_51	Precentral_L: Occipital_Mid_L
2_51	Precentral_R: Occipital_Mid_L
3_51	Frontal_Sup_L: Occipital_Mid_L
4_51	Frontal_Sup_R: Occipital_Mid_L
5_51	Frontal_Sup_Orb_L: Occipital_Mid_L
6_51	Frontal_Sup_Orb_R: Occipital_Mid_L
7_51	Frontal_Mid_L: Occipital_Mid_L
8_51	Frontal_Mid_R: Occipital_Mid_L
9_51	Frontal_Mid_Orb_L: Occipital_Mid_L
10_51	Frontal_Mid_Orb_R: Occipital_Mid_L
11_51	Frontal_Inf_Oper_L: Occipital_Mid_L
12_51	Frontal_Inf_Oper_R: Occipital_Mid_L
13_51	Frontal_Inf_Tri_L: Occipital_Mid_L
14_51	Frontal_Inf_Tri_R: Occipital_Mid_L
15_51	Frontal_Inf_Orb_L: Occipital_Mid_L
16_51	Frontal_Inf_Orb_R: Occipital_Mid_L
17_51	Rolandic_Oper_L: Occipital_Mid_L
18_51	Rolandic_Oper_R: Occipital_Mid_L
19_51	Supp_Motor_Area_L: Occipital_Mid_L
20_51	Supp_Motor_Area_R: Occipital_Mid_L
21_51	Olfactory_L: Occipital_Mid_L
22_51	Olfactory_R: Occipital_Mid_L
23_51	Frontal_Sup_Medial_L: Occipital_Mid_L
24_51	Frontal_Sup_Medial_R: Occipital_Mid_L
25_51	Frontal_Med_Orb_L: Occipital_Mid_L
26_51	Frontal_Med_Orb_R: Occipital_Mid_L
27_51	Rectus_L: Occipital_Mid_L
28_51	Rectus_R: Occipital_Mid_L
29_51	Insula_L: Occipital_Mid_L
30_51	Insula_R: Occipital_Mid_L
31_51	Cingulum_Ant_L: Occipital_Mid_L
32_51	Cingulum_Ant_R: Occipital_Mid_L
33_51	Cingulum_Mid_L: Occipital_Mid_L
34_51	Cingulum_Mid_R: Occipital_Mid_L
35_51	Cingulum_Post_L: Occipital_Mid_L
36_51	Cingulum_Post_R: Occipital_Mid_L
37_51	Hippocampus_L: Occipital_Mid_L
38_51	Hippocampus_R: Occipital_Mid_L
39_51	ParaHippocampal_L: Occipital_Mid_L
40_51	ParaHippocampal_R: Occipital_Mid_L
41_51	Amygdala_L: Occipital_Mid_L
42_51	Amygdala_R: Occipital_Mid_L
43_51	Calcarine_L: Occipital_Mid_L
44_51	Calcarine_R: Occipital_Mid_L
45_51	Cuneus_L: Occipital_Mid_L
46_51	Cuneus_R: Occipital_Mid_L
47_51	Lingual_L: Occipital_Mid_L
48_51	Lingual_R: Occipital_Mid_L
49_51	Occipital_Sup_L: Occipital_Mid_L
50_51	Occipital_Sup_R: Occipital_Mid_L
1_52	Precentral_L: Occipital_Mid_R
2_52	Precentral_R: Occipital_Mid_R
3_52	Frontal_Sup_L: Occipital_Mid_R
4_52	Frontal_Sup_R: Occipital_Mid_R
5_52	Frontal_Sup_Orb_L: Occipital_Mid_R
6_52	Frontal_Sup_Orb_R: Occipital_Mid_R
7_52	Frontal_Mid_L: Occipital_Mid_R
8_52	Frontal_Mid_R: Occipital_Mid_R
9_52	Frontal_Mid_Orb_L: Occipital_Mid_R
10_52	Frontal_Mid_Orb_R: Occipital_Mid_R
11_52	Frontal_Inf_Oper_L: Occipital_Mid_R
12_52	Frontal_Inf_Oper_R: Occipital_Mid_R
13_52	Frontal_Inf_Tri_L: Occipital_Mid_R
14_52	Frontal_Inf_Tri_R: Occipital_Mid_R
15_52	Frontal_Inf_Orb_L: Occipital_Mid_R
16_52	Frontal_Inf_Orb_R: Occipital_Mid_R
17_52	Rolandic_Oper_L: Occipital_Mid_R
18_52	Rolandic_Oper_R: Occipital_Mid_R
19_52	Supp_Motor_Area_L: Occipital_Mid_R
20_52	Supp_Motor_Area_R: Occipital_Mid_R
21_52	Olfactory_L: Occipital_Mid_R
22_52	Olfactory_R: Occipital_Mid_R
23_52	Frontal_Sup_Medial_L: Occipital_Mid_R
24_52	Frontal_Sup_Medial_R: Occipital_Mid_R
25_52	Frontal_Med_Orb_L: Occipital_Mid_R
26_52	Frontal_Med_Orb_R: Occipital_Mid_R
27_52	Rectus_L: Occipital_Mid_R
28_52	Rectus_R: Occipital_Mid_R
29_52	Insula_L: Occipital_Mid_R
30_52	Insula_R: Occipital_Mid_R
31_52	Cingulum_Ant_L: Occipital_Mid_R
32_52	Cingulum_Ant_R: Occipital_Mid_R
33_52	Cingulum_Mid_L: Occipital_Mid_R
34_52	Cingulum_Mid_R: Occipital_Mid_R
35_52	Cingulum_Post_L: Occipital_Mid_R
36_52	Cingulum_Post_R: Occipital_Mid_R
37_52	Hippocampus_L: Occipital_Mid_R
38_52	Hippocampus_R: Occipital_Mid_R
39_52	ParaHippocampal_L: Occipital_Mid_R
40_52	ParaHippocampal_R: Occipital_Mid_R
41_52	Amygdala_L: Occipital_Mid_R
42_52	Amygdala_R: Occipital_Mid_R
43_52	Calcarine_L: Occipital_Mid_R
44_52	Calcarine_R: Occipital_Mid_R
45_52	Cuneus_L: Occipital_Mid_R
46_52	Cuneus_R: Occipital_Mid_R
47_52	Lingual_L: Occipital_Mid_R
48_52	Lingual_R: Occipital_Mid_R
49_52	Occipital_Sup_L: Occipital_Mid_R
50_52	Occipital_Sup_R: Occipital_Mid_R
51_52	Occipital_Mid_L: Occipital_Mid_R
1_53	Precentral_L: Occipital_Inf_L
2_53	Precentral_R: Occipital_Inf_L
3_53	Frontal_Sup_L: Occipital_Inf_L
4_53	Frontal_Sup_R: Occipital_Inf_L
5_53	Frontal_Sup_Orb_L: Occipital_Inf_L
6_53	Frontal_Sup_Orb_R: Occipital_Inf_L
7_53	Frontal_Mid_L: Occipital_Inf_L
8_53	Frontal_Mid_R: Occipital_Inf_L
9_53	Frontal_Mid_Orb_L: Occipital_Inf_L
10_53	Frontal_Mid_Orb_R: Occipital_Inf_L
11_53	Frontal_Inf_Oper_L: Occipital_Inf_L
12_53	Frontal_Inf_Oper_R: Occipital_Inf_L
13_53	Frontal_Inf_Tri_L: Occipital_Inf_L
14_53	Frontal_Inf_Tri_R: Occipital_Inf_L
15_53	Frontal_Inf_Orb_L: Occipital_Inf_L
16_53	Frontal_Inf_Orb_R: Occipital_Inf_L
17_53	Rolandic_Oper_L: Occipital_Inf_L
18_53	Rolandic_Oper_R: Occipital_Inf_L
19_53	Supp_Motor_Area_L: Occipital_Inf_L
20_53	Supp_Motor_Area_R: Occipital_Inf_L
21_53	Olfactory_L: Occipital_Inf_L
22_53	Olfactory_R: Occipital_Inf_L
23_53	Frontal_Sup_Medial_L: Occipital_Inf_L
24_53	Frontal_Sup_Medial_R: Occipital_Inf_L
25_53	Frontal_Med_Orb_L: Occipital_Inf_L
26_53	Frontal_Med_Orb_R: Occipital_Inf_L
27_53	Rectus_L: Occipital_Inf_L
28_53	Rectus_R: Occipital_Inf_L
29_53	Insula_L: Occipital_Inf_L
30_53	Insula_R: Occipital_Inf_L
31_53	Cingulum_Ant_L: Occipital_Inf_L
32_53	Cingulum_Ant_R: Occipital_Inf_L
33_53	Cingulum_Mid_L: Occipital_Inf_L
34_53	Cingulum_Mid_R: Occipital_Inf_L
35_53	Cingulum_Post_L: Occipital_Inf_L
36_53	Cingulum_Post_R: Occipital_Inf_L
37_53	Hippocampus_L: Occipital_Inf_L
38_53	Hippocampus_R: Occipital_Inf_L
39_53	ParaHippocampal_L: Occipital_Inf_L
40_53	ParaHippocampal_R: Occipital_Inf_L
41_53	Amygdala_L: Occipital_Inf_L
42_53	Amygdala_R: Occipital_Inf_L
43_53	Calcarine_L: Occipital_Inf_L
44_53	Calcarine_R: Occipital_Inf_L
45_53	Cuneus_L: Occipital_Inf_L
46_53	Cuneus_R: Occipital_Inf_L
47_53	Lingual_L: Occipital_Inf_L
48_53	Lingual_R: Occipital_Inf_L
49_53	Occipital_Sup_L: Occipital_Inf_L
50_53	Occipital_Sup_R: Occipital_Inf_L
51_53	Occipital_Mid_L: Occipital_Inf_L
52_53	Occipital_Mid_R: Occipital_Inf_L
1_54	Precentral_L: Occipital_Inf_R
2_54	Precentral_R: Occipital_Inf_R
3_54	Frontal_Sup_L: Occipital_Inf_R
4_54	Frontal_Sup_R: Occipital_Inf_R
5_54	Frontal_Sup_Orb_L: Occipital_Inf_R
6_54	Frontal_Sup_Orb_R: Occipital_Inf_R
7_54	Frontal_Mid_L: Occipital_Inf_R
8_54	Frontal_Mid_R: Occipital_Inf_R
9_54	Frontal_Mid_Orb_L: Occipital_Inf_R
10_54	Frontal_Mid_Orb_R: Occipital_Inf_R
11_54	Frontal_Inf_Oper_L: Occipital_Inf_R
12_54	Frontal_Inf_Oper_R: Occipital_Inf_R
13_54	Frontal_Inf_Tri_L: Occipital_Inf_R
14_54	Frontal_Inf_Tri_R: Occipital_Inf_R
15_54	Frontal_Inf_Orb_L: Occipital_Inf_R
16_54	Frontal_Inf_Orb_R: Occipital_Inf_R
17_54	Rolandic_Oper_L: Occipital_Inf_R
18_54	Rolandic_Oper_R: Occipital_Inf_R
19_54	Supp_Motor_Area_L: Occipital_Inf_R
20_54	Supp_Motor_Area_R: Occipital_Inf_R
21_54	Olfactory_L: Occipital_Inf_R
22_54	Olfactory_R: Occipital_Inf_R
23_54	Frontal_Sup_Medial_L: Occipital_Inf_R
24_54	Frontal_Sup_Medial_R: Occipital_Inf_R
25_54	Frontal_Med_Orb_L: Occipital_Inf_R
26_54	Frontal_Med_Orb_R: Occipital_Inf_R
27_54	Rectus_L: Occipital_Inf_R
28_54	Rectus_R: Occipital_Inf_R
29_54	Insula_L: Occipital_Inf_R
30_54	Insula_R: Occipital_Inf_R
31_54	Cingulum_Ant_L: Occipital_Inf_R
32_54	Cingulum_Ant_R: Occipital_Inf_R
33_54	Cingulum_Mid_L: Occipital_Inf_R
34_54	Cingulum_Mid_R: Occipital_Inf_R
35_54	Cingulum_Post_L: Occipital_Inf_R
36_54	Cingulum_Post_R: Occipital_Inf_R
37_54	Hippocampus_L: Occipital_Inf_R
38_54	Hippocampus_R: Occipital_Inf_R
39_54	ParaHippocampal_L: Occipital_Inf_R
40_54	ParaHippocampal_R: Occipital_Inf_R
41_54	Amygdala_L: Occipital_Inf_R
42_54	Amygdala_R: Occipital_Inf_R
43_54	Calcarine_L: Occipital_Inf_R
44_54	Calcarine_R: Occipital_Inf_R
45_54	Cuneus_L: Occipital_Inf_R
46_54	Cuneus_R: Occipital_Inf_R
47_54	Lingual_L: Occipital_Inf_R
48_54	Lingual_R: Occipital_Inf_R
49_54	Occipital_Sup_L: Occipital_Inf_R
50_54	Occipital_Sup_R: Occipital_Inf_R
51_54	Occipital_Mid_L: Occipital_Inf_R
52_54	Occipital_Mid_R: Occipital_Inf_R
53_54	Occipital_Inf_L: Occipital_Inf_R
1_55	Precentral_L: Fusiform_L
2_55	Precentral_R: Fusiform_L
3_55	Frontal_Sup_L: Fusiform_L
4_55	Frontal_Sup_R: Fusiform_L
5_55	Frontal_Sup_Orb_L: Fusiform_L
6_55	Frontal_Sup_Orb_R: Fusiform_L
7_55	Frontal_Mid_L: Fusiform_L
8_55	Frontal_Mid_R: Fusiform_L
9_55	Frontal_Mid_Orb_L: Fusiform_L
10_55	Frontal_Mid_Orb_R: Fusiform_L
11_55	Frontal_Inf_Oper_L: Fusiform_L
12_55	Frontal_Inf_Oper_R: Fusiform_L
13_55	Frontal_Inf_Tri_L: Fusiform_L
14_55	Frontal_Inf_Tri_R: Fusiform_L
15_55	Frontal_Inf_Orb_L: Fusiform_L
16_55	Frontal_Inf_Orb_R: Fusiform_L
17_55	Rolandic_Oper_L: Fusiform_L
18_55	Rolandic_Oper_R: Fusiform_L
19_55	Supp_Motor_Area_L: Fusiform_L
20_55	Supp_Motor_Area_R: Fusiform_L
21_55	Olfactory_L: Fusiform_L
22_55	Olfactory_R: Fusiform_L
23_55	Frontal_Sup_Medial_L: Fusiform_L
24_55	Frontal_Sup_Medial_R: Fusiform_L
25_55	Frontal_Med_Orb_L: Fusiform_L
26_55	Frontal_Med_Orb_R: Fusiform_L
27_55	Rectus_L: Fusiform_L
28_55	Rectus_R: Fusiform_L
29_55	Insula_L: Fusiform_L
30_55	Insula_R: Fusiform_L
31_55	Cingulum_Ant_L: Fusiform_L
32_55	Cingulum_Ant_R: Fusiform_L
33_55	Cingulum_Mid_L: Fusiform_L
34_55	Cingulum_Mid_R: Fusiform_L
35_55	Cingulum_Post_L: Fusiform_L
36_55	Cingulum_Post_R: Fusiform_L
37_55	Hippocampus_L: Fusiform_L
38_55	Hippocampus_R: Fusiform_L
39_55	ParaHippocampal_L: Fusiform_L
40_55	ParaHippocampal_R: Fusiform_L
41_55	Amygdala_L: Fusiform_L
42_55	Amygdala_R: Fusiform_L
43_55	Calcarine_L: Fusiform_L
44_55	Calcarine_R: Fusiform_L
45_55	Cuneus_L: Fusiform_L
46_55	Cuneus_R: Fusiform_L
47_55	Lingual_L: Fusiform_L
48_55	Lingual_R: Fusiform_L
49_55	Occipital_Sup_L: Fusiform_L
50_55	Occipital_Sup_R: Fusiform_L
51_55	Occipital_Mid_L: Fusiform_L
52_55	Occipital_Mid_R: Fusiform_L
53_55	Occipital_Inf_L: Fusiform_L
54_55	Occipital_Inf_R: Fusiform_L
1_56	Precentral_L: Fusiform_R
2_56	Precentral_R: Fusiform_R
3_56	Frontal_Sup_L: Fusiform_R
4_56	Frontal_Sup_R: Fusiform_R
5_56	Frontal_Sup_Orb_L: Fusiform_R
6_56	Frontal_Sup_Orb_R: Fusiform_R
7_56	Frontal_Mid_L: Fusiform_R
8_56	Frontal_Mid_R: Fusiform_R
9_56	Frontal_Mid_Orb_L: Fusiform_R
10_56	Frontal_Mid_Orb_R: Fusiform_R
11_56	Frontal_Inf_Oper_L: Fusiform_R
12_56	Frontal_Inf_Oper_R: Fusiform_R
13_56	Frontal_Inf_Tri_L: Fusiform_R
14_56	Frontal_Inf_Tri_R: Fusiform_R
15_56	Frontal_Inf_Orb_L: Fusiform_R
16_56	Frontal_Inf_Orb_R: Fusiform_R
17_56	Rolandic_Oper_L: Fusiform_R
18_56	Rolandic_Oper_R: Fusiform_R
19_56	Supp_Motor_Area_L: Fusiform_R
20_56	Supp_Motor_Area_R: Fusiform_R
21_56	Olfactory_L: Fusiform_R
22_56	Olfactory_R: Fusiform_R
23_56	Frontal_Sup_Medial_L: Fusiform_R
24_56	Frontal_Sup_Medial_R: Fusiform_R
25_56	Frontal_Med_Orb_L: Fusiform_R
26_56	Frontal_Med_Orb_R: Fusiform_R
27_56	Rectus_L: Fusiform_R
28_56	Rectus_R: Fusiform_R
29_56	Insula_L: Fusiform_R
30_56	Insula_R: Fusiform_R
31_56	Cingulum_Ant_L: Fusiform_R
32_56	Cingulum_Ant_R: Fusiform_R
33_56	Cingulum_Mid_L: Fusiform_R
34_56	Cingulum_Mid_R: Fusiform_R
35_56	Cingulum_Post_L: Fusiform_R
36_56	Cingulum_Post_R: Fusiform_R
37_56	Hippocampus_L: Fusiform_R
38_56	Hippocampus_R: Fusiform_R
39_56	ParaHippocampal_L: Fusiform_R
40_56	ParaHippocampal_R: Fusiform_R
41_56	Amygdala_L: Fusiform_R
42_56	Amygdala_R: Fusiform_R
43_56	Calcarine_L: Fusiform_R
44_56	Calcarine_R: Fusiform_R
45_56	Cuneus_L: Fusiform_R
46_56	Cuneus_R: Fusiform_R
47_56	Lingual_L: Fusiform_R
48_56	Lingual_R: Fusiform_R
49_56	Occipital_Sup_L: Fusiform_R
50_56	Occipital_Sup_R: Fusiform_R
51_56	Occipital_Mid_L: Fusiform_R
52_56	Occipital_Mid_R: Fusiform_R
53_56	Occipital_Inf_L: Fusiform_R
54_56	Occipital_Inf_R: Fusiform_R
55_56	Fusiform_L: Fusiform_R
1_57	Precentral_L: Postcentral_L
2_57	Precentral_R: Postcentral_L
3_57	Frontal_Sup_L: Postcentral_L
4_57	Frontal_Sup_R: Postcentral_L
5_57	Frontal_Sup_Orb_L: Postcentral_L
6_57	Frontal_Sup_Orb_R: Postcentral_L
7_57	Frontal_Mid_L: Postcentral_L
8_57	Frontal_Mid_R: Postcentral_L
9_57	Frontal_Mid_Orb_L: Postcentral_L
10_57	Frontal_Mid_Orb_R: Postcentral_L
11_57	Frontal_Inf_Oper_L: Postcentral_L
12_57	Frontal_Inf_Oper_R: Postcentral_L
13_57	Frontal_Inf_Tri_L: Postcentral_L
14_57	Frontal_Inf_Tri_R: Postcentral_L
15_57	Frontal_Inf_Orb_L: Postcentral_L
16_57	Frontal_Inf_Orb_R: Postcentral_L
17_57	Rolandic_Oper_L: Postcentral_L
18_57	Rolandic_Oper_R: Postcentral_L
19_57	Supp_Motor_Area_L: Postcentral_L
20_57	Supp_Motor_Area_R: Postcentral_L
21_57	Olfactory_L: Postcentral_L
22_57	Olfactory_R: Postcentral_L
23_57	Frontal_Sup_Medial_L: Postcentral_L
24_57	Frontal_Sup_Medial_R: Postcentral_L
25_57	Frontal_Med_Orb_L: Postcentral_L
26_57	Frontal_Med_Orb_R: Postcentral_L
27_57	Rectus_L: Postcentral_L
28_57	Rectus_R: Postcentral_L
29_57	Insula_L: Postcentral_L
30_57	Insula_R: Postcentral_L
31_57	Cingulum_Ant_L: Postcentral_L
32_57	Cingulum_Ant_R: Postcentral_L
33_57	Cingulum_Mid_L: Postcentral_L
34_57	Cingulum_Mid_R: Postcentral_L
35_57	Cingulum_Post_L: Postcentral_L
36_57	Cingulum_Post_R: Postcentral_L
37_57	Hippocampus_L: Postcentral_L
38_57	Hippocampus_R: Postcentral_L
39_57	ParaHippocampal_L: Postcentral_L
40_57	ParaHippocampal_R: Postcentral_L
41_57	Amygdala_L: Postcentral_L
42_57	Amygdala_R: Postcentral_L
43_57	Calcarine_L: Postcentral_L
44_57	Calcarine_R: Postcentral_L
45_57	Cuneus_L: Postcentral_L
46_57	Cuneus_R: Postcentral_L
47_57	Lingual_L: Postcentral_L
48_57	Lingual_R: Postcentral_L
49_57	Occipital_Sup_L: Postcentral_L
50_57	Occipital_Sup_R: Postcentral_L
51_57	Occipital_Mid_L: Postcentral_L
52_57	Occipital_Mid_R: Postcentral_L
53_57	Occipital_Inf_L: Postcentral_L
54_57	Occipital_Inf_R: Postcentral_L
55_57	Fusiform_L: Postcentral_L
56_57	Fusiform_R: Postcentral_L
1_58	Precentral_L: Postcentral_R
2_58	Precentral_R: Postcentral_R
3_58	Frontal_Sup_L: Postcentral_R
4_58	Frontal_Sup_R: Postcentral_R
5_58	Frontal_Sup_Orb_L: Postcentral_R
6_58	Frontal_Sup_Orb_R: Postcentral_R
7_58	Frontal_Mid_L: Postcentral_R
8_58	Frontal_Mid_R: Postcentral_R
9_58	Frontal_Mid_Orb_L: Postcentral_R
10_58	Frontal_Mid_Orb_R: Postcentral_R
11_58	Frontal_Inf_Oper_L: Postcentral_R
12_58	Frontal_Inf_Oper_R: Postcentral_R
13_58	Frontal_Inf_Tri_L: Postcentral_R
14_58	Frontal_Inf_Tri_R: Postcentral_R
15_58	Frontal_Inf_Orb_L: Postcentral_R
16_58	Frontal_Inf_Orb_R: Postcentral_R
17_58	Rolandic_Oper_L: Postcentral_R
18_58	Rolandic_Oper_R: Postcentral_R
19_58	Supp_Motor_Area_L: Postcentral_R
20_58	Supp_Motor_Area_R: Postcentral_R
21_58	Olfactory_L: Postcentral_R
22_58	Olfactory_R: Postcentral_R
23_58	Frontal_Sup_Medial_L: Postcentral_R
24_58	Frontal_Sup_Medial_R: Postcentral_R
25_58	Frontal_Med_Orb_L: Postcentral_R
26_58	Frontal_Med_Orb_R: Postcentral_R
27_58	Rectus_L: Postcentral_R
28_58	Rectus_R: Postcentral_R
29_58	Insula_L: Postcentral_R
30_58	Insula_R: Postcentral_R
31_58	Cingulum_Ant_L: Postcentral_R
32_58	Cingulum_Ant_R: Postcentral_R
33_58	Cingulum_Mid_L: Postcentral_R
34_58	Cingulum_Mid_R: Postcentral_R
35_58	Cingulum_Post_L: Postcentral_R
36_58	Cingulum_Post_R: Postcentral_R
37_58	Hippocampus_L: Postcentral_R
38_58	Hippocampus_R: Postcentral_R
39_58	ParaHippocampal_L: Postcentral_R
40_58	ParaHippocampal_R: Postcentral_R
41_58	Amygdala_L: Postcentral_R
42_58	Amygdala_R: Postcentral_R
43_58	Calcarine_L: Postcentral_R
44_58	Calcarine_R: Postcentral_R
45_58	Cuneus_L: Postcentral_R
46_58	Cuneus_R: Postcentral_R
47_58	Lingual_L: Postcentral_R
48_58	Lingual_R: Postcentral_R
49_58	Occipital_Sup_L: Postcentral_R
50_58	Occipital_Sup_R: Postcentral_R
51_58	Occipital_Mid_L: Postcentral_R
52_58	Occipital_Mid_R: Postcentral_R
53_58	Occipital_Inf_L: Postcentral_R
54_58	Occipital_Inf_R: Postcentral_R
55_58	Fusiform_L: Postcentral_R
56_58	Fusiform_R: Postcentral_R
57_58	Postcentral_L: Postcentral_R
1_59	Precentral_L: Parietal_Sup_L
2_59	Precentral_R: Parietal_Sup_L
3_59	Frontal_Sup_L: Parietal_Sup_L
4_59	Frontal_Sup_R: Parietal_Sup_L
5_59	Frontal_Sup_Orb_L: Parietal_Sup_L
6_59	Frontal_Sup_Orb_R: Parietal_Sup_L
7_59	Frontal_Mid_L: Parietal_Sup_L
8_59	Frontal_Mid_R: Parietal_Sup_L
9_59	Frontal_Mid_Orb_L: Parietal_Sup_L
10_59	Frontal_Mid_Orb_R: Parietal_Sup_L
11_59	Frontal_Inf_Oper_L: Parietal_Sup_L
12_59	Frontal_Inf_Oper_R: Parietal_Sup_L
13_59	Frontal_Inf_Tri_L: Parietal_Sup_L
14_59	Frontal_Inf_Tri_R: Parietal_Sup_L
15_59	Frontal_Inf_Orb_L: Parietal_Sup_L
16_59	Frontal_Inf_Orb_R: Parietal_Sup_L
17_59	Rolandic_Oper_L: Parietal_Sup_L
18_59	Rolandic_Oper_R: Parietal_Sup_L
19_59	Supp_Motor_Area_L: Parietal_Sup_L
20_59	Supp_Motor_Area_R: Parietal_Sup_L
21_59	Olfactory_L: Parietal_Sup_L
22_59	Olfactory_R: Parietal_Sup_L
23_59	Frontal_Sup_Medial_L: Parietal_Sup_L
24_59	Frontal_Sup_Medial_R: Parietal_Sup_L
25_59	Frontal_Med_Orb_L: Parietal_Sup_L
26_59	Frontal_Med_Orb_R: Parietal_Sup_L
27_59	Rectus_L: Parietal_Sup_L
28_59	Rectus_R: Parietal_Sup_L
29_59	Insula_L: Parietal_Sup_L
30_59	Insula_R: Parietal_Sup_L
31_59	Cingulum_Ant_L: Parietal_Sup_L
32_59	Cingulum_Ant_R: Parietal_Sup_L
33_59	Cingulum_Mid_L: Parietal_Sup_L
34_59	Cingulum_Mid_R: Parietal_Sup_L
35_59	Cingulum_Post_L: Parietal_Sup_L
36_59	Cingulum_Post_R: Parietal_Sup_L
37_59	Hippocampus_L: Parietal_Sup_L
38_59	Hippocampus_R: Parietal_Sup_L
39_59	ParaHippocampal_L: Parietal_Sup_L
40_59	ParaHippocampal_R: Parietal_Sup_L
41_59	Amygdala_L: Parietal_Sup_L
42_59	Amygdala_R: Parietal_Sup_L
43_59	Calcarine_L: Parietal_Sup_L
44_59	Calcarine_R: Parietal_Sup_L
45_59	Cuneus_L: Parietal_Sup_L
46_59	Cuneus_R: Parietal_Sup_L
47_59	Lingual_L: Parietal_Sup_L
48_59	Lingual_R: Parietal_Sup_L
49_59	Occipital_Sup_L: Parietal_Sup_L
50_59	Occipital_Sup_R: Parietal_Sup_L
51_59	Occipital_Mid_L: Parietal_Sup_L
52_59	Occipital_Mid_R: Parietal_Sup_L
53_59	Occipital_Inf_L: Parietal_Sup_L
54_59	Occipital_Inf_R: Parietal_Sup_L
55_59	Fusiform_L: Parietal_Sup_L
56_59	Fusiform_R: Parietal_Sup_L
57_59	Postcentral_L: Parietal_Sup_L
58_59	Postcentral_R: Parietal_Sup_L
1_60	Precentral_L: Parietal_Sup_R
2_60	Precentral_R: Parietal_Sup_R
3_60	Frontal_Sup_L: Parietal_Sup_R
4_60	Frontal_Sup_R: Parietal_Sup_R
5_60	Frontal_Sup_Orb_L: Parietal_Sup_R
6_60	Frontal_Sup_Orb_R: Parietal_Sup_R
7_60	Frontal_Mid_L: Parietal_Sup_R
8_60	Frontal_Mid_R: Parietal_Sup_R
9_60	Frontal_Mid_Orb_L: Parietal_Sup_R
10_60	Frontal_Mid_Orb_R: Parietal_Sup_R
11_60	Frontal_Inf_Oper_L: Parietal_Sup_R
12_60	Frontal_Inf_Oper_R: Parietal_Sup_R
13_60	Frontal_Inf_Tri_L: Parietal_Sup_R
14_60	Frontal_Inf_Tri_R: Parietal_Sup_R
15_60	Frontal_Inf_Orb_L: Parietal_Sup_R
16_60	Frontal_Inf_Orb_R: Parietal_Sup_R
17_60	Rolandic_Oper_L: Parietal_Sup_R
18_60	Rolandic_Oper_R: Parietal_Sup_R
19_60	Supp_Motor_Area_L: Parietal_Sup_R
20_60	Supp_Motor_Area_R: Parietal_Sup_R
21_60	Olfactory_L: Parietal_Sup_R
22_60	Olfactory_R: Parietal_Sup_R
23_60	Frontal_Sup_Medial_L: Parietal_Sup_R
24_60	Frontal_Sup_Medial_R: Parietal_Sup_R
25_60	Frontal_Med_Orb_L: Parietal_Sup_R
26_60	Frontal_Med_Orb_R: Parietal_Sup_R
27_60	Rectus_L: Parietal_Sup_R
28_60	Rectus_R: Parietal_Sup_R
29_60	Insula_L: Parietal_Sup_R
30_60	Insula_R: Parietal_Sup_R
31_60	Cingulum_Ant_L: Parietal_Sup_R
32_60	Cingulum_Ant_R: Parietal_Sup_R
33_60	Cingulum_Mid_L: Parietal_Sup_R
34_60	Cingulum_Mid_R: Parietal_Sup_R
35_60	Cingulum_Post_L: Parietal_Sup_R
36_60	Cingulum_Post_R: Parietal_Sup_R
37_60	Hippocampus_L: Parietal_Sup_R
38_60	Hippocampus_R: Parietal_Sup_R
39_60	ParaHippocampal_L: Parietal_Sup_R
40_60	ParaHippocampal_R: Parietal_Sup_R
41_60	Amygdala_L: Parietal_Sup_R
42_60	Amygdala_R: Parietal_Sup_R
43_60	Calcarine_L: Parietal_Sup_R
44_60	Calcarine_R: Parietal_Sup_R
45_60	Cuneus_L: Parietal_Sup_R
46_60	Cuneus_R: Parietal_Sup_R
47_60	Lingual_L: Parietal_Sup_R
48_60	Lingual_R: Parietal_Sup_R
49_60	Occipital_Sup_L: Parietal_Sup_R
50_60	Occipital_Sup_R: Parietal_Sup_R
51_60	Occipital_Mid_L: Parietal_Sup_R
52_60	Occipital_Mid_R: Parietal_Sup_R
53_60	Occipital_Inf_L: Parietal_Sup_R
54_60	Occipital_Inf_R: Parietal_Sup_R
55_60	Fusiform_L: Parietal_Sup_R
56_60	Fusiform_R: Parietal_Sup_R
57_60	Postcentral_L: Parietal_Sup_R
58_60	Postcentral_R: Parietal_Sup_R
59_60	Parietal_Sup_L: Parietal_Sup_R
1_61	Precentral_L: Parietal_Inf_L
2_61	Precentral_R: Parietal_Inf_L
3_61	Frontal_Sup_L: Parietal_Inf_L
4_61	Frontal_Sup_R: Parietal_Inf_L
5_61	Frontal_Sup_Orb_L: Parietal_Inf_L
6_61	Frontal_Sup_Orb_R: Parietal_Inf_L
7_61	Frontal_Mid_L: Parietal_Inf_L
8_61	Frontal_Mid_R: Parietal_Inf_L
9_61	Frontal_Mid_Orb_L: Parietal_Inf_L
10_61	Frontal_Mid_Orb_R: Parietal_Inf_L
11_61	Frontal_Inf_Oper_L: Parietal_Inf_L
12_61	Frontal_Inf_Oper_R: Parietal_Inf_L
13_61	Frontal_Inf_Tri_L: Parietal_Inf_L
14_61	Frontal_Inf_Tri_R: Parietal_Inf_L
15_61	Frontal_Inf_Orb_L: Parietal_Inf_L
16_61	Frontal_Inf_Orb_R: Parietal_Inf_L
17_61	Rolandic_Oper_L: Parietal_Inf_L
18_61	Rolandic_Oper_R: Parietal_Inf_L
19_61	Supp_Motor_Area_L: Parietal_Inf_L
20_61	Supp_Motor_Area_R: Parietal_Inf_L
21_61	Olfactory_L: Parietal_Inf_L
22_61	Olfactory_R: Parietal_Inf_L
23_61	Frontal_Sup_Medial_L: Parietal_Inf_L
24_61	Frontal_Sup_Medial_R: Parietal_Inf_L
25_61	Frontal_Med_Orb_L: Parietal_Inf_L
26_61	Frontal_Med_Orb_R: Parietal_Inf_L
27_61	Rectus_L: Parietal_Inf_L
28_61	Rectus_R: Parietal_Inf_L
29_61	Insula_L: Parietal_Inf_L
30_61	Insula_R: Parietal_Inf_L
31_61	Cingulum_Ant_L: Parietal_Inf_L
32_61	Cingulum_Ant_R: Parietal_Inf_L
33_61	Cingulum_Mid_L: Parietal_Inf_L
34_61	Cingulum_Mid_R: Parietal_Inf_L
35_61	Cingulum_Post_L: Parietal_Inf_L
36_61	Cingulum_Post_R: Parietal_Inf_L
37_61	Hippocampus_L: Parietal_Inf_L
38_61	Hippocampus_R: Parietal_Inf_L
39_61	ParaHippocampal_L: Parietal_Inf_L
40_61	ParaHippocampal_R: Parietal_Inf_L
41_61	Amygdala_L: Parietal_Inf_L
42_61	Amygdala_R: Parietal_Inf_L
43_61	Calcarine_L: Parietal_Inf_L
44_61	Calcarine_R: Parietal_Inf_L
45_61	Cuneus_L: Parietal_Inf_L
46_61	Cuneus_R: Parietal_Inf_L
47_61	Lingual_L: Parietal_Inf_L
48_61	Lingual_R: Parietal_Inf_L
49_61	Occipital_Sup_L: Parietal_Inf_L
50_61	Occipital_Sup_R: Parietal_Inf_L
51_61	Occipital_Mid_L: Parietal_Inf_L
52_61	Occipital_Mid_R: Parietal_Inf_L
53_61	Occipital_Inf_L: Parietal_Inf_L
54_61	Occipital_Inf_R: Parietal_Inf_L
55_61	Fusiform_L: Parietal_Inf_L
56_61	Fusiform_R: Parietal_Inf_L
57_61	Postcentral_L: Parietal_Inf_L
58_61	Postcentral_R: Parietal_Inf_L
59_61	Parietal_Sup_L: Parietal_Inf_L
60_61	Parietal_Sup_R: Parietal_Inf_L
1_62	Precentral_L: Parietal_Inf_R
2_62	Precentral_R: Parietal_Inf_R
3_62	Frontal_Sup_L: Parietal_Inf_R
4_62	Frontal_Sup_R: Parietal_Inf_R
5_62	Frontal_Sup_Orb_L: Parietal_Inf_R
6_62	Frontal_Sup_Orb_R: Parietal_Inf_R
7_62	Frontal_Mid_L: Parietal_Inf_R
8_62	Frontal_Mid_R: Parietal_Inf_R
9_62	Frontal_Mid_Orb_L: Parietal_Inf_R
10_62	Frontal_Mid_Orb_R: Parietal_Inf_R
11_62	Frontal_Inf_Oper_L: Parietal_Inf_R
12_62	Frontal_Inf_Oper_R: Parietal_Inf_R
13_62	Frontal_Inf_Tri_L: Parietal_Inf_R
14_62	Frontal_Inf_Tri_R: Parietal_Inf_R
15_62	Frontal_Inf_Orb_L: Parietal_Inf_R
16_62	Frontal_Inf_Orb_R: Parietal_Inf_R
17_62	Rolandic_Oper_L: Parietal_Inf_R
18_62	Rolandic_Oper_R: Parietal_Inf_R
19_62	Supp_Motor_Area_L: Parietal_Inf_R
20_62	Supp_Motor_Area_R: Parietal_Inf_R
21_62	Olfactory_L: Parietal_Inf_R
22_62	Olfactory_R: Parietal_Inf_R
23_62	Frontal_Sup_Medial_L: Parietal_Inf_R
24_62	Frontal_Sup_Medial_R: Parietal_Inf_R
25_62	Frontal_Med_Orb_L: Parietal_Inf_R
26_62	Frontal_Med_Orb_R: Parietal_Inf_R
27_62	Rectus_L: Parietal_Inf_R
28_62	Rectus_R: Parietal_Inf_R
29_62	Insula_L: Parietal_Inf_R
30_62	Insula_R: Parietal_Inf_R
31_62	Cingulum_Ant_L: Parietal_Inf_R
32_62	Cingulum_Ant_R: Parietal_Inf_R
33_62	Cingulum_Mid_L: Parietal_Inf_R
34_62	Cingulum_Mid_R: Parietal_Inf_R
35_62	Cingulum_Post_L: Parietal_Inf_R
36_62	Cingulum_Post_R: Parietal_Inf_R
37_62	Hippocampus_L: Parietal_Inf_R
38_62	Hippocampus_R: Parietal_Inf_R
39_62	ParaHippocampal_L: Parietal_Inf_R
40_62	ParaHippocampal_R: Parietal_Inf_R
41_62	Amygdala_L: Parietal_Inf_R
42_62	Amygdala_R: Parietal_Inf_R
43_62	Calcarine_L: Parietal_Inf_R
44_62	Calcarine_R: Parietal_Inf_R
45_62	Cuneus_L: Parietal_Inf_R
46_62	Cuneus_R: Parietal_Inf_R
47_62	Lingual_L: Parietal_Inf_R
48_62	Lingual_R: Parietal_Inf_R
49_62	Occipital_Sup_L: Parietal_Inf_R
50_62	Occipital_Sup_R: Parietal_Inf_R
51_62	Occipital_Mid_L: Parietal_Inf_R
52_62	Occipital_Mid_R: Parietal_Inf_R
53_62	Occipital_Inf_L: Parietal_Inf_R
54_62	Occipital_Inf_R: Parietal_Inf_R
55_62	Fusiform_L: Parietal_Inf_R
56_62	Fusiform_R: Parietal_Inf_R
57_62	Postcentral_L: Parietal_Inf_R
58_62	Postcentral_R: Parietal_Inf_R
59_62	Parietal_Sup_L: Parietal_Inf_R
60_62	Parietal_Sup_R: Parietal_Inf_R
61_62	Parietal_Inf_L: Parietal_Inf_R
1_63	Precentral_L: SupraMarginal_L
2_63	Precentral_R: SupraMarginal_L
3_63	Frontal_Sup_L: SupraMarginal_L
4_63	Frontal_Sup_R: SupraMarginal_L
5_63	Frontal_Sup_Orb_L: SupraMarginal_L
6_63	Frontal_Sup_Orb_R: SupraMarginal_L
7_63	Frontal_Mid_L: SupraMarginal_L
8_63	Frontal_Mid_R: SupraMarginal_L
9_63	Frontal_Mid_Orb_L: SupraMarginal_L
10_63	Frontal_Mid_Orb_R: SupraMarginal_L
11_63	Frontal_Inf_Oper_L: SupraMarginal_L
12_63	Frontal_Inf_Oper_R: SupraMarginal_L
13_63	Frontal_Inf_Tri_L: SupraMarginal_L
14_63	Frontal_Inf_Tri_R: SupraMarginal_L
15_63	Frontal_Inf_Orb_L: SupraMarginal_L
16_63	Frontal_Inf_Orb_R: SupraMarginal_L
17_63	Rolandic_Oper_L: SupraMarginal_L
18_63	Rolandic_Oper_R: SupraMarginal_L
19_63	Supp_Motor_Area_L: SupraMarginal_L
20_63	Supp_Motor_Area_R: SupraMarginal_L
21_63	Olfactory_L: SupraMarginal_L
22_63	Olfactory_R: SupraMarginal_L
23_63	Frontal_Sup_Medial_L: SupraMarginal_L
24_63	Frontal_Sup_Medial_R: SupraMarginal_L
25_63	Frontal_Med_Orb_L: SupraMarginal_L
26_63	Frontal_Med_Orb_R: SupraMarginal_L
27_63	Rectus_L: SupraMarginal_L
28_63	Rectus_R: SupraMarginal_L
29_63	Insula_L: SupraMarginal_L
30_63	Insula_R: SupraMarginal_L
31_63	Cingulum_Ant_L: SupraMarginal_L
32_63	Cingulum_Ant_R: SupraMarginal_L
33_63	Cingulum_Mid_L: SupraMarginal_L
34_63	Cingulum_Mid_R: SupraMarginal_L
35_63	Cingulum_Post_L: SupraMarginal_L
36_63	Cingulum_Post_R: SupraMarginal_L
37_63	Hippocampus_L: SupraMarginal_L
38_63	Hippocampus_R: SupraMarginal_L
39_63	ParaHippocampal_L: SupraMarginal_L
40_63	ParaHippocampal_R: SupraMarginal_L
41_63	Amygdala_L: SupraMarginal_L
42_63	Amygdala_R: SupraMarginal_L
43_63	Calcarine_L: SupraMarginal_L
44_63	Calcarine_R: SupraMarginal_L
45_63	Cuneus_L: SupraMarginal_L
46_63	Cuneus_R: SupraMarginal_L
47_63	Lingual_L: SupraMarginal_L
48_63	Lingual_R: SupraMarginal_L
49_63	Occipital_Sup_L: SupraMarginal_L
50_63	Occipital_Sup_R: SupraMarginal_L
51_63	Occipital_Mid_L: SupraMarginal_L
52_63	Occipital_Mid_R: SupraMarginal_L
53_63	Occipital_Inf_L: SupraMarginal_L
54_63	Occipital_Inf_R: SupraMarginal_L
55_63	Fusiform_L: SupraMarginal_L
56_63	Fusiform_R: SupraMarginal_L
57_63	Postcentral_L: SupraMarginal_L
58_63	Postcentral_R: SupraMarginal_L
59_63	Parietal_Sup_L: SupraMarginal_L
60_63	Parietal_Sup_R: SupraMarginal_L
61_63	Parietal_Inf_L: SupraMarginal_L
62_63	Parietal_Inf_R: SupraMarginal_L
1_64	Precentral_L: SupraMarginal_R
2_64	Precentral_R: SupraMarginal_R
3_64	Frontal_Sup_L: SupraMarginal_R
4_64	Frontal_Sup_R: SupraMarginal_R
5_64	Frontal_Sup_Orb_L: SupraMarginal_R
6_64	Frontal_Sup_Orb_R: SupraMarginal_R
7_64	Frontal_Mid_L: SupraMarginal_R
8_64	Frontal_Mid_R: SupraMarginal_R
9_64	Frontal_Mid_Orb_L: SupraMarginal_R
10_64	Frontal_Mid_Orb_R: SupraMarginal_R
11_64	Frontal_Inf_Oper_L: SupraMarginal_R
12_64	Frontal_Inf_Oper_R: SupraMarginal_R
13_64	Frontal_Inf_Tri_L: SupraMarginal_R
14_64	Frontal_Inf_Tri_R: SupraMarginal_R
15_64	Frontal_Inf_Orb_L: SupraMarginal_R
16_64	Frontal_Inf_Orb_R: SupraMarginal_R
17_64	Rolandic_Oper_L: SupraMarginal_R
18_64	Rolandic_Oper_R: SupraMarginal_R
19_64	Supp_Motor_Area_L: SupraMarginal_R
20_64	Supp_Motor_Area_R: SupraMarginal_R
21_64	Olfactory_L: SupraMarginal_R
22_64	Olfactory_R: SupraMarginal_R
23_64	Frontal_Sup_Medial_L: SupraMarginal_R
24_64	Frontal_Sup_Medial_R: SupraMarginal_R
25_64	Frontal_Med_Orb_L: SupraMarginal_R
26_64	Frontal_Med_Orb_R: SupraMarginal_R
27_64	Rectus_L: SupraMarginal_R
28_64	Rectus_R: SupraMarginal_R
29_64	Insula_L: SupraMarginal_R
30_64	Insula_R: SupraMarginal_R
31_64	Cingulum_Ant_L: SupraMarginal_R
32_64	Cingulum_Ant_R: SupraMarginal_R
33_64	Cingulum_Mid_L: SupraMarginal_R
34_64	Cingulum_Mid_R: SupraMarginal_R
35_64	Cingulum_Post_L: SupraMarginal_R
36_64	Cingulum_Post_R: SupraMarginal_R
37_64	Hippocampus_L: SupraMarginal_R
38_64	Hippocampus_R: SupraMarginal_R
39_64	ParaHippocampal_L: SupraMarginal_R
40_64	ParaHippocampal_R: SupraMarginal_R
41_64	Amygdala_L: SupraMarginal_R
42_64	Amygdala_R: SupraMarginal_R
43_64	Calcarine_L: SupraMarginal_R
44_64	Calcarine_R: SupraMarginal_R
45_64	Cuneus_L: SupraMarginal_R
46_64	Cuneus_R: SupraMarginal_R
[truncated: 2,006 more rows]
